# Supplementary material for: Evaluation of Intracranial Hypertension in Patients With Hypertensive Intracerebral Hemorrhage Using Texture Analysis
Source: Front Neurol. 2022 Mar 16;13:832234. doi: 10.3389/fneur.2022.832234 (PMC8966839; doi:10.3389/fneur.2022.832234)
Supplement: Supplementary file 1 [file Table_1.XLSX]

## Sheet: AH1
Anterior Horn of Hemorrhagic side including forty textural features
Num	Autocorrelation	ClusterProminence	ClusterShade	ClusterTendency	Contrast	Correlation	DifferenceAverage	DifferenceEntropy	DifferenceVariance	Id	Idm	Idmn	Idn	Imc1	Imc2	InverseVariance	JointAverage	JointEnergy	JointEntropy	MCC	MaximumProbability	SumAverage	SumEntropy	SumSquares	DependenceEntropy	DependenceNonUniformity	DependenceNonUniformityNormalized	DependenceVariance	GrayLevelNonUniformity	GrayLevelVariance	HighGrayLevelEmphasis	LargeDependenceEmphasis	LargeDependenceHighGrayLevelEmphasis	LargeDependenceLowGrayLevelEmphasis	LowGrayLevelEmphasis	SmallDependenceEmphasis	SmallDependenceHighGrayLevelEmphasis	SmallDependenceLowGrayLevelEmphasis	GrayLevelNonUniformity	GrayLevelNonUniformityNormalized	GrayLevelVariance	HighGrayLevelRunEmphasis	LongRunEmphasis	LongRunHighGrayLevelEmphasis	LongRunLowGrayLevelEmphasis	LowGrayLevelRunEmphasis	RunEntropy	RunLengthNonUniformity	RunLengthNonUniformityNormalized
1	3.00955	0.509848	-0.249312	0.445764	0.346788	0.126229	0.346788	0.923582	0.224166	0.826606	0.826606	0.930642	0.884404	-0.0232092	0.147736	0.346788	1.72765	0.379558	1.66995	0.128645	0.554253	3.4553	1.32316	0.198138	3.58109	10.9506	0.135193	4.65874	49.8889	0.192044	3.22222	33.7654	123.025	11.4506	0.444444	0.0892733	0.183292	0.0657686	19.1635	0.524025	0.237988	2.82177	8.27954	29.9148	2.87073	0.544558	2.78669	12.3969	0.331761
2	2.94705	0.623283	-0.151698	0.492415	0.443576	0.0535601	0.427951	1.01485	0.25502	0.788628	0.787587	0.956364	0.893793	-0.0319673	0.243662	0.41428	1.71311	0.320287	1.94058	0.18587	0.477431	3.42622	1.4707	0.233998	3.36362	12.8519	0.158665	3.47173	45.8395	0.228014	3.17284	27.4938	99.1481	9.59396	0.470508	0.0926216	0.279622	0.0595889	20.3331	0.489439	0.285491	2.89191	6.02417	21.0386	2.29779	0.554251	2.79586	15.4463	0.362325
3	3.55864	0.332858	-0.186263	0.251968	0.211364	0.0876118	0.211364	0.742235	0.166257	0.894318	0.894318	0.978864	0.947159	-0.0174451	0.136165	0.211364	1.88374	0.60597	1.17461	0.112154	0.764949	3.76747	0.963251	0.115833	2.94261	17.8182	0.161983	5.20959	85.3273	0.115372	3.69091	46.6364	184	12.3056	0.337374	0.0844838	0.222261	0.0601405	19.0701	0.537844	0.258149	3.21791	18.1569	71.1582	4.93869	0.477583	3.12823	8.92328	0.252905
4	3.83898	0.147668	-0.104389	0.0918074	0.0694444	0.135175	0.0694444	0.361543	0.0644275	0.965278	0.965278	0.986111	0.976852	-0.0691347	0.158748	0.0694444	1.9579	0.854947	0.485778	0.177239	0.923177	3.9158	0.416334	0.040313	2.14862	26.1852	0.323274	4.45755	73.3951	0.0469441	3.85185	56.9753	227.309	14.392	0.287037	0.0341654	0.0996246	0.0178006	12.1934	0.679908	0.160046	3.39042	32.7265	130.023	8.40231	0.402394	2.79644	3.72955	0.2194
5	3.93142	0.193586	-0.0388105	0.159513	0.147135	0.0372902	0.147135	0.602301	0.12543	0.926432	0.926432	0.985286	0.963216	-0.0261598	0.151954	0.147135	1.98199	0.72721	0.917683	0.113338	0.849392	3.96398	0.770547	0.0766622	2.67563	15.9877	0.197378	5.38302	67.963	0.085048	3.93827	50.6543	202.333	12.762	0.292867	0.0897058	0.35265	0.0514045	12.6841	0.545987	0.28376	3.81681	21.2786	84.8129	5.49402	0.394758	2.98633	5.75063	0.250601
6	3.75045	0.338922	-0.0525801	0.263461	0.252727	0.0189828	0.247727	0.817861	0.191262	0.87697	0.876636	0.974958	0.938318	-0.0255703	0.172988	0.243352	1.93591	0.574348	1.33398	0.128289	0.745455	3.87182	1.0695	0.129047	2.93858	18.7521	0.154976	5.75248	90.9174	0.134963	3.84298	44.686	178.388	11.3522	0.325987	0.111709	0.339399	0.0777437	19.8688	0.474268	0.343164	3.5653	15.6382	62.0447	4.15826	0.458965	3.10343	11.1863	0.267033
7	3.61614	0.423981	-0.218311	0.263838	0.184091	0.178427	0.184091	0.687023	0.149805	0.907955	0.907955	0.981591	0.953977	-0.0420329	0.203288	0.184091	1.89636	0.631716	1.14642	0.184083	0.785227	3.79273	0.962325	0.111982	2.96981	21.6116	0.178608	4.73369	96.0248	0.105867	3.71901	49.2149	193.207	13.2261	0.329431	0.0644201	0.195394	0.0408594	19.8147	0.558204	0.24572	3.30583	20.4104	79.8532	5.58212	0.455983	3.30493	7.12452	0.198836
8	3.0989	0.390918	-0.204198	0.374374	0.356956	0.0254055	0.356956	0.93128	0.22681	0.821522	0.821522	0.928609	0.881015	-0.0156575	0.118238	0.356956	1.75913	0.407525	1.58051	0.101924	0.580647	3.51825	1.22355	0.182832	3.28383	18.5455	0.140496	4.17424	84.5606	0.179695	3.29545	34.4242	130.811	10.3277	0.426136	0.0880802	0.161462	0.0697347	29.823	0.515684	0.242158	2.75989	8.77687	32.4541	2.85757	0.560027	2.87306	17.0525	0.288812
9	3.53906	0.626883	-0.233517	0.380279	0.25434	0.19876	0.25434	0.817506	0.1895	0.87283	0.87283	0.974566	0.936415	-0.0438932	0.25396	0.25434	1.87283	0.512068	1.50418	0.2064	0.697917	3.74566	1.24984	0.158655	3.13003	12.8765	0.15897	4.25911	58.6296	0.148148	3.71605	40.4074	156.235	11.4781	0.348422	0.082397	0.349711	0.0430032	16.0646	0.527454	0.289028	3.55872	11.8033	45.5887	3.43159	0.434944	3.07774	7.52929	0.247249
10	3.06045	0.578468	-0.299776	0.467454	0.306136	0.209392	0.306136	0.880824	0.210135	0.846932	0.846932	0.938773	0.897955	-0.0470862	0.23678	0.306136	1.73784	0.403071	1.62087	0.209392	0.584773	3.47568	1.31473	0.193397	3.4283	17.6777	0.146097	3.79633	75.876	0.186463	3.2562	37.7438	136.793	12.9814	0.43595	0.060528	0.13287	0.0424425	25.3133	0.526351	0.236825	2.83697	11.0555	40.0327	3.81115	0.540756	3.00787	12.8436	0.263283
11	3.11061	0.596295	-0.321201	0.464022	0.284091	0.238387	0.284091	0.849877	0.200407	0.857955	0.857955	0.943182	0.905303	-0.0659233	0.264391	0.284091	1.75088	0.425536	1.56552	0.238387	0.608838	3.50177	1.28143	0.187028	3.51215	14.6909	0.133554	4.74248	67.2909	0.194132	3.20909	40.0909	146.7	13.4386	0.447727	0.0663805	0.139916	0.0479965	21.2629	0.506288	0.246856	2.66063	12.4729	45.3073	4.26432	0.584844	3.0591	11.7542	0.268181
12	3.12196	0.741025	-0.324287	0.519023	0.300347	0.267959	0.292535	0.881773	0.211527	0.855035	0.854514	0.970326	0.927257	-0.088349	0.373313	0.285699	1.7513	0.403049	1.70766	0.320918	0.590712	3.5026	1.39328	0.204843	3.28413	13.8642	0.171163	3.54854	50.4074	0.197531	3.35802	37.0741	133.358	13.0168	0.424211	0.0536523	0.229568	0.0233908	16.8861	0.517971	0.272646	3.16266	10.1682	36.7318	3.5625	0.49449	3.07749	8.51556	0.255325
13	4.08371	0.280384	0.0559179	0.160938	0.119249	0.147466	0.119249	0.525998	0.104856	0.940375	0.940375	0.988075	0.970188	-0.055219	0.205164	0.119249	2.01823	0.760776	0.844129	0.210071	0.869972	4.03647	0.724879	0.0700469	2.57327	31.0758	0.235422	4.62856	113.197	0.0748393	4.19697	55.7727	224.439	13.9512	0.25968	0.0577542	0.330817	0.0192421	17.0093	0.552298	0.280233	4.71326	32.51	131.327	8.16895	0.292263	3.47215	5.8118	0.187636
14	2.44352	0.70991	0.00225103	0.570309	0.509877	0.0561389	0.491975	1.05291	0.267312	0.756996	0.755802	0.949839	0.877901	-0.0188761	0.183477	0.476312	1.55833	0.242875	2.13048	0.11258	0.29784	3.11667	1.59877	0.270046	3.54752	18.8	0.188	2.2084	49.62	0.2651	2.73	22.82	63.19	12.7386	0.578611	0.0851757	0.297735	0.0431471	27.0722	0.485504	0.281729	2.73084	4.56179	12.7779	2.52776	0.587296	2.73372	21.8458	0.389642
15	2.91481	0.491353	-0.213518	0.455466	0.381481	0.0882631	0.381481	0.95478	0.234534	0.809259	0.809259	0.923704	0.87284	-0.0129179	0.143023	0.381481	1.70185	0.346992	1.74655	0.121158	0.511111	3.4037	1.36507	0.209237	3.48847	13.72	0.1372	4.1824	58	0.21	3.1	31.64	114.38	10.955	0.475	0.0760437	0.192858	0.0468401	23.8365	0.506935	0.246532	2.67234	7.50068	26.4329	2.76761	0.581914	2.85257	15.9107	0.333
16	4.2135	0.776183	0.0416826	0.434021	0.335399	0.126067	0.327479	0.929895	0.226254	0.83758	0.837052	0.966826	0.918526	-0.0483221	0.272187	0.320549	2.04666	0.445625	1.75054	0.210503	0.645661	4.09332	1.39623	0.192355	3.21687	19.7083	0.136863	5.18036	94.8472	0.200183	4.34028	38.4028	156.132	9.73438	0.296103	0.0943702	0.458113	0.0450153	24.5111	0.419881	0.425907	4.65892	11.5775	47.6451	3.03653	0.356108	3.19983	18.7904	0.314792
17	4.31909	0.290081	0.153394	0.198464	0.168535	0.0815385	0.163485	0.649484	0.141646	0.919099	0.918763	0.98338	0.959381	-0.0293826	0.164748	0.159066	2.07644	0.68802	1.0043	0.143958	0.823182	4.15288	0.823623	0.0917498	2.74347	21.6727	0.197025	4.69785	90.0182	0.0933058	4.42727	50.6909	205.373	12.6063	0.244192	0.0670405	0.429336	0.0183437	16.959	0.551519	0.253094	5.31663	22.2848	91.2146	5.53581	0.23569	3.26327	5.9078	0.194301
18	1.41318	0.368079	0.227765	0.321371	0.280227	0.0662021	0.280227	0.838395	0.196954	0.859886	0.859886	0.943955	0.906591	-0.0624376	0.238463	0.280227	1.18443	0.502247	1.33564	0.199143	0.675455	2.36886	1.05541	0.1504	3.14301	16.6694	0.137764	5.03299	83.7438	0.153951	1.57025	41.1322	45.6198	40.0103	0.857438	0.070546	0.215863	0.0342168	23.5242	0.520115	0.239943	2.2083	13.9171	17.0713	13.1286	0.697924	2.87335	13.6049	0.288916
19	3.96701	0.123439	-0.0344985	0.0838382	0.0703125	0.0978461	0.0703125	0.363694	0.0650906	0.964844	0.964844	0.992969	0.982422	-0.0740574	0.140998	0.0703125	1.99089	0.859435	0.526814	0.196101	0.926215	3.98177	0.456501	0.0385377	2.06042	24.037	0.296754	3.79089	75.1728	0.0368846	3.98765	56.3086	225	14.1495	0.266804	0.0395295	0.201328	0.0127973	12.9265	0.720738	0.157704	4.00227	34.0572	136.044	8.62753	0.316351	2.53157	4.32652	0.274172
20	3.68273	0.393477	-0.125489	0.282856	0.25651	0.0578301	0.248698	0.803179	0.189528	0.876953	0.876432	0.97471	0.938216	-0.10313	0.326786	0.241862	1.91732	0.568453	1.31627	0.283796	0.737847	3.83464	1.04408	0.134842	2.9924	13.2469	0.163542	5.58512	61.5432	0.128334	3.79012	42.6296	168.975	11.0706	0.329904	0.0910097	0.364039	0.0501873	15.4397	0.520177	0.295525	3.5875	15.4535	60.2766	4.32891	0.43428	2.8637	9.175	0.296878
21	4.75401	0.400889	0.150907	0.348019	0.335185	0.0189687	0.335185	0.916978	0.221847	0.832407	0.832407	0.966481	0.916204	-0.019653	0.165868	0.335185	2.17963	0.447205	1.56968	0.105302	0.629321	4.35926	1.2345	0.170801	3.19455	15.04	0.1504	5.5884	66.42	0.1739	4.97	36.28	151.29	8.90528	0.229722	0.127012	0.933521	0.0266011	21.4967	0.496774	0.279034	5.89776	9.30322	40.2892	2.25582	0.212753	2.91313	14.3654	0.330225
22	4.02257	0.142695	0.00640254	0.143059	0.143229	-0.000592333	0.143229	0.592454	0.122684	0.928385	0.928385	0.985677	0.964193	-0.018012	0.125818	0.143229	2.00564	0.739266	0.878057	0.0771485	0.856771	4.01128	0.734828	0.071572	2.6242	15.7654	0.194635	5.07484	69.6667	0.0740741	4.07407	50.679	202.79	12.6924	0.272634	0.0956064	0.4565	0.0465353	13.174	0.572423	0.269332	4.26933	20.9971	84.2578	5.33157	0.332296	2.94501	5.01417	0.222849
23	4.47452	1.19912	0.186596	0.56547	0.325758	0.267124	0.317493	0.916605	0.222849	0.842631	0.84208	0.967806	0.92104	-0.0941175	0.379024	0.310262	2.10107	0.406875	1.87351	0.333849	0.612259	4.20213	1.53282	0.222807	3.48447	19.2361	0.133584	4.76389	88.5417	0.229167	4.56944	38.7917	167.667	9.55903	0.285108	0.0757591	0.307569	0.040676	24.1567	0.423582	0.418543	4.78023	11.369	48.8327	2.93333	0.342637	3.29154	16.7461	0.288493
24	1.98741	0.447953	0.0643072	0.454794	0.516059	-0.0636254	0.516059	0.982073	0.243823	0.74197	0.74197	0.896788	0.82798	-0.0225455	0.182253	0.516059	1.41515	0.27075	1.93565	0.152933	0.332682	2.8303	1.4196	0.242713	3.27609	16.037	0.197988	2.11797	41.2469	0.245389	2.2963	20.2593	37.7778	15.8796	0.675926	0.0842922	0.240604	0.0452143	24.0159	0.500339	0.249831	2.51336	4.17447	8.61513	3.06431	0.621659	2.44986	20.7775	0.424389
25	3.60286	0.200068	-0.109532	0.212539	0.223958	-0.0274119	0.223958	0.766603	0.173628	0.888021	0.888021	0.977604	0.94401	-0.023915	0.151881	0.223958	1.89887	0.612462	1.13325	0.0910584	0.768663	3.79774	0.909292	0.109124	2.91813	13.0988	0.161713	5.62262	63.2469	0.113702	3.7284	44.1852	175.951	11.2575	0.331619	0.116854	0.284288	0.0887128	15.0985	0.532139	0.266774	3.26825	14.0679	55.375	3.7809	0.472671	2.92836	7.40157	0.260749
26	3.39236	0.328236	-0.213835	0.283407	0.25434	0.0596142	0.25434	0.809875	0.187571	0.87283	0.87283	0.949132	0.91522	-0.0219634	0.123055	0.25434	1.83984	0.543556	1.25526	0.109614	0.712674	3.67969	1.00092	0.134437	3.16834	11.5679	0.142814	5.148	60.5556	0.1262	3.55556	41.2963	161.556	11.2315	0.361111	0.0824223	0.162889	0.0623057	17.0973	0.562221	0.21889	3.01997	12.6144	48.6631	3.60226	0.495008	2.83796	8.51458	0.274612
27	3.20799	1.11501	-0.0828627	0.613928	0.40272	0.209229	0.40272	0.959701	0.236317	0.79864	0.79864	0.959728	0.89932	-0.0660037	0.349855	0.40272	1.77626	0.315967	2.0455	0.285055	0.494318	3.55251	1.64278	0.254162	3.6016	20.0972	0.139564	4.17052	78.8889	0.267747	3.52778	31.1528	114	10.657	0.429784	0.0812173	0.387639	0.0363333	29.6149	0.431899	0.393653	3.49634	7.65229	28.198	2.68176	0.49462	3.1419	23.7037	0.341429
28	3.57191	0.638228	-0.122545	0.432778	0.417284	0.0132849	0.381481	1.03783	0.269464	0.815226	0.81284	0.959924	0.90642	-0.0372896	0.223367	0.350154	1.88889	0.401544	1.86834	0.168958	0.60216	3.77778	1.39522	0.212515	3.25866	13.68	0.1368	5.6704	62.54	0.2179	3.79	34.4	134.57	9.42417	0.369167	0.137414	0.693616	0.0650307	19.5075	0.428819	0.406525	3.7555	8.48317	32.5698	2.61029	0.459899	2.95216	17.2103	0.371903
29	1.08655	0.0843525	0.0756082	0.0814638	0.0803547	0.00804356	0.0803547	0.402593	0.0738141	0.959823	0.959823	0.983929	0.973215	-0.0191787	0.0922741	0.0803547	1.04224	0.845277	0.500007	0.0747151	0.917579	2.08449	0.419652	0.0404546	2.15501	40.9545	0.310262	4.38062	120.545	0.0433884	1.13636	59.5	59.7727	59.4318	0.965909	0.0547572	0.15703	0.029189	17.1018	0.650551	0.174724	1.68334	44.5793	45.3811	44.3789	0.829164	3.05353	5.07581	0.198113
30	4.64599	0.397094	0.170979	0.323265	0.290432	0.0538707	0.290432	0.868061	0.205734	0.854784	0.854784	0.970957	0.927392	-0.0126393	0.133988	0.290432	2.15355	0.496648	1.4621	0.08747	0.677778	4.3071	1.17167	0.153424	3.25734	13.9	0.139	5.3404	71.46	0.1475	4.77	39.68	164.29	9.77194	0.235278	0.0966425	0.656487	0.0233296	20.4686	0.519502	0.266841	5.62334	12.3019	52.212	3.00927	0.222147	2.94817	12.4108	0.313275
31	3.86136	0.0906668	-0.0478152	0.102196	0.107045	-0.023484	0.107045	0.490505	0.0955287	0.946477	0.946477	0.989295	0.973239	-0.0129971	0.0932834	0.107045	1.96534	0.801517	0.668213	0.0565665	0.892955	3.93068	0.561168	0.0523103	2.38565	30.6529	0.25333	4.70446	107.645	0.0572365	3.95868	56.5207	226.041	14.1589	0.278696	0.0777835	0.269812	0.0481419	16.1873	0.586275	0.250508	3.81171	35.0671	140.08	8.89753	0.380755	3.20425	5.51714	0.207751
32	1.36979	0.550738	0.335948	0.336115	0.184896	0.287699	0.184896	0.688534	0.150255	0.907552	0.907552	0.963021	0.938368	-0.0845652	0.301223	0.184896	1.15408	0.589239	1.18594	0.287699	0.753472	2.30816	1.00104	0.130253	2.8724	16.2346	0.200427	5.28669	57.8395	0.142966	1.51852	47.2963	54.2593	45.5556	0.87037	0.0612262	0.170547	0.033896	13.4902	0.527456	0.236272	2.15775	17.9578	21.1732	17.154	0.710561	2.94617	6.20692	0.23636
33	4.0612	0.449328	-0.0235817	0.318503	0.276042	0.0704545	0.276042	0.848674	0.199476	0.861979	0.861979	0.972396	0.93099	-0.0472429	0.261956	0.276042	2.01259	0.528238	1.47381	0.181736	0.713108	4.02517	1.19777	0.148636	2.86543	15.2469	0.188234	5.35193	59.6914	0.147538	4.24691	39.7407	159.136	10.0703	0.284294	0.116866	0.732896	0.0383043	15.3556	0.481343	0.351607	4.64134	11.447	46.4186	2.97267	0.32741	3.05377	9.64935	0.300178
34	3.45911	0.352738	-0.117521	0.289665	0.324638	-0.055466	0.302738	0.921881	0.230949	0.852281	0.850821	0.968547	0.925411	-0.0560353	0.275612	0.283574	1.86222	0.508028	1.44788	0.27829	0.687018	3.72443	1.08616	0.153576	3.08556	18.8636	0.142906	5.51309	94.7273	0.148072	3.62121	40.9697	162.364	10.6886	0.361532	0.0905672	0.191814	0.0694642	25.2254	0.501379	0.286143	3.10562	13.8138	53.908	3.8498	0.51179	2.95178	15.9636	0.309764
35	3.36759	0.410475	-0.256515	0.317352	0.246296	0.126249	0.246296	0.797492	0.183561	0.876852	0.876852	0.950741	0.917901	-0.0390354	0.211214	0.246296	1.83025	0.534615	1.28823	0.18755	0.707099	3.66049	1.04194	0.140912	3.03591	16.22	0.1622	4.5544	73.12	0.1344	3.52	42.5	165.02	11.87	0.37	0.0672684	0.139073	0.0493171	19.7028	0.553758	0.223121	2.97926	13.6449	52.2017	4.0057	0.505184	3.04996	8.46948	0.23257
36	3.94157	0.0947363	-0.0207164	0.0968699	0.0977525	-0.00455565	0.0977525	0.461663	0.0881768	0.951124	0.951124	0.990225	0.975562	-0.0110861	0.0849984	0.0977525	1.98539	0.816685	0.650511	0.0513938	0.902247	3.97078	0.552758	0.0486556	2.35057	27.7455	0.252231	4.20694	100.345	0.0453719	4.00909	56.3091	225.245	14.0952	0.267929	0.0655143	0.271148	0.0343079	16.1076	0.64741	0.209666	4.0423	33.9614	135.888	8.57378	0.333433	3.06083	4.92732	0.20674
37	3.80903	0.0639826	-0.0698672	0.0863655	0.0954861	-0.0501376	0.0954861	0.454496	0.0863655	0.952257	0.952257	0.980903	0.968171	-0.0124854	0.0829812	0.0954861	1.95226	0.822709	0.549982	0.0501376	0.904514	3.90451	0.454496	0.0454629	2.18786	20.2593	0.250114	4.19204	73.3951	0.0469441	3.85185	54.2346	216.79	13.5957	0.287037	0.0700432	0.132025	0.0545478	13.1957	0.668833	0.165584	3.36413	26.9728	107.255	6.90217	0.408967	2.80926	3.46332	0.180895
38	3.16263	0.689079	-0.268867	0.486593	0.314419	0.215214	0.314419	0.897537	0.215361	0.84279	0.84279	0.968558	0.921395	-0.0408003	0.262055	0.314419	1.76622	0.398628	1.72876	0.215653	0.587854	3.53245	1.41434	0.200253	3.50943	15.5091	0.140992	4.41653	69.8364	0.18876	3.36364	37.2182	136.836	12.3237	0.419192	0.075462	0.242696	0.0437544	23.3356	0.517009	0.265378	3.05481	10.7626	39.4755	3.60933	0.511217	3.06165	13.5603	0.300389
39	3.47901	0.451882	-0.284575	0.295396	0.191049	0.209405	0.191049	0.701301	0.154056	0.904475	0.904475	0.96179	0.936317	-0.0540122	0.221736	0.191049	1.85818	0.602721	1.14396	0.209405	0.762654	3.71636	0.952906	0.121611	3.09693	17.72	0.1772	5.0684	75.92	0.1204	3.58	47.84	185.78	13.355	0.355	0.0585272	0.133117	0.0398797	17.3727	0.563797	0.218102	3.01736	19.3866	74.8102	5.53067	0.49566	3.01783	7.66898	0.248896
40	3.42775	0.37807	-0.244014	0.29049	0.227298	0.117602	0.227298	0.77107	0.175109	0.886351	0.886351	0.95454	0.924234	-0.025998	0.133757	0.227298	1.84713	0.565998	1.21671	0.122601	0.733485	3.69427	0.989417	0.129447	3.04617	17.5818	0.159835	5.3838	79.8909	0.13686	3.50909	45.4182	177.636	12.3636	0.372727	0.0706178	0.142888	0.0525503	19.3796	0.526821	0.236589	2.8334	17.2846	66.8711	4.88801	0.541649	2.98112	10.1851	0.273288
41	4.07422	0.44386	0.00368893	0.270233	0.213976	0.119606	0.213976	0.74186	0.166575	0.893012	0.893012	0.978602	0.946506	-0.0704505	0.285195	0.213976	2.01497	0.608723	1.25998	0.251215	0.771701	4.02995	1.04601	0.121052	2.91779	12.8765	0.15897	5.38851	62.8519	0.123457	4.12346	44.8765	179.926	11.3474	0.287723	0.0723919	0.33895	0.0331871	13.9669	0.504314	0.329947	4.31418	15.5649	62.7614	4.03064	0.352945	3.16021	7.6713	0.268593
42	3.82639	0.10305	-0.0854413	0.0876194	0.0815972	0.0406272	0.0815972	0.405272	0.074695	0.959201	0.959201	0.983681	0.972801	-0.0389525	0.119326	0.0815972	1.95573	0.840697	0.512979	0.111547	0.914931	3.91146	0.431382	0.0423041	2.29308	22.1358	0.273282	3.79729	75.2222	0.0356653	3.88889	55.2469	220.654	13.8951	0.277778	0.0401845	0.105182	0.023935	13.8452	0.74149	0.129255	3.53896	31.0793	123.683	7.92834	0.365259	2.58219	4.18094	0.245107
43	3.7017	0.182879	-0.139653	0.149722	0.134568	0.0558683	0.134568	0.566199	0.115887	0.932716	0.932716	0.973086	0.955144	-0.0394001	0.163711	0.134568	1.92299	0.741968	0.767694	0.140846	0.85571	3.84599	0.633126	0.0710724	2.60366	20.5556	0.228395	5.09333	77.0889	0.0717284	3.76667	52.2444	208.011	13.3028	0.308333	0.0637776	0.131036	0.0469629	14.8196	0.613243	0.193379	3.20533	24.04	94.9488	6.31284	0.448668	2.90848	5.22974	0.219644
44	4.02257	0.149022	-0.0131197	0.106601	0.106771	-0.000806921	0.0998264	0.463482	0.0964973	0.951244	0.950781	0.989643	0.975391	-0.117775	0.196252	0.09375	2.00564	0.813208	0.667603	0.235017	0.900174	4.01128	0.54514	0.0533428	2.24999	23.642	0.291876	4.58711	73.2963	0.0493827	4.04938	54.6296	218.346	13.7281	0.265089	0.0531051	0.317359	0.0144765	13.1222	0.662606	0.19837	4.27677	29.6106	118.546	7.49843	0.302518	2.75858	4.58362	0.249752
45	2.97568	0.456948	-0.211504	0.427167	0.376818	0.062714	0.376818	0.950638	0.233169	0.811591	0.811591	0.924636	0.874394	-0.0113999	0.110022	0.376818	1.72136	0.364838	1.69744	0.0939093	0.532955	3.44273	1.32062	0.200996	3.38953	17.2314	0.142408	4.10559	73	0.198347	3.18182	32.5207	120.19	10.6033	0.454545	0.0729654	0.160911	0.050979	28.4336	0.512028	0.243986	2.72694	7.81723	28.2492	2.70924	0.568266	2.76513	17.8315	0.316318
46	3.75988	0.29038	-0.0572424	0.223552	0.216667	0.0143242	0.210494	0.753288	0.172282	0.895782	0.89537	0.978618	0.947685	-0.0338818	0.188009	0.205093	1.93858	0.628613	1.17864	0.150521	0.783951	3.87716	0.948229	0.110055	2.87465	16.88	0.1688	5.1836	78.34	0.1164	3.88	46.4	185.42	11.745	0.313333	0.0957103	0.277841	0.0668442	16.209	0.500517	0.317516	3.62824	16.7496	66.6142	4.40707	0.43779	3.15426	7.20198	0.221774
47	3.34505	0.331953	-0.211995	0.298075	0.273438	0.0454105	0.273438	0.83796	0.196455	0.863281	0.863281	0.945312	0.908854	-0.0239093	0.124408	0.273438	1.82726	0.517789	1.31205	0.110593	0.690538	3.65451	1.03861	0.142878	3.28395	10.6296	0.13123	5.38272	57.8395	0.142966	3.48148	40.0617	156.025	11.071	0.37963	0.112212	0.192285	0.092194	16.9244	0.535676	0.232162	2.89554	12.0716	46.2278	3.53254	0.526114	2.89083	9.25986	0.285477
[truncated: 26 more columns]

## Sheet: AH2
Anterior Horn of Contralateral side including forty textural features
Num	Autocorrelation	ClusterProminence	ClusterShade	ClusterTendency	Contrast	Correlation	DifferenceAverage	DifferenceEntropy	DifferenceVariance	Id	Idm	Idmn	Idn	Imc1	Imc2	InverseVariance	JointAverage	JointEnergy	JointEntropy	MCC	MaximumProbability	SumAverage	SumEntropy	SumSquares	DependenceEntropy	DependenceNonUniformity	DependenceNonUniformityNormalized	DependenceVariance	GrayLevelNonUniformity	GrayLevelVariance	HighGrayLevelEmphasis	LargeDependenceEmphasis	LargeDependenceHighGrayLevelEmphasis	LargeDependenceLowGrayLevelEmphasis	LowGrayLevelEmphasis	SmallDependenceEmphasis	SmallDependenceHighGrayLevelEmphasis	SmallDependenceLowGrayLevelEmphasis	GrayLevelNonUniformity	GrayLevelNonUniformityNormalized	GrayLevelVariance	HighGrayLevelRunEmphasis	LongRunEmphasis	LongRunHighGrayLevelEmphasis	LongRunLowGrayLevelEmphasis	LowGrayLevelRunEmphasis	RunEntropy	RunLengthNonUniformity	RunLengthNonUniformityNormalized
1	3.93663	0.410776	-0.023653	0.290301	0.312066	-0.0313586	0.280816	0.896041	0.231426	0.8648	0.862717	0.970236	0.931359	-0.0594823	0.286474	0.253472	1.98546	0.541797	1.47764	0.221258	0.724392	3.97092	1.12122	0.150592	3.18435	10.6296	0.13123	6.47767	59.6914	0.147538	4.04938	41.7407	166.938	10.5922	0.306241	0.118726	0.542803	0.060717	14.689	0.472351	0.361318	4.14232	13.1396	52.6695	3.46348	0.38605	3.02206	11.2005	0.35224
2	2.84766	0.482241	-0.188699	0.460259	0.404948	0.0637785	0.404948	0.971179	0.240095	0.797526	0.797526	0.91901	0.865017	-0.0068406	0.099879	0.404948	1.68338	0.327302	1.79467	0.0841037	0.480903	3.36675	1.38972	0.216302	3.51982	12.6049	0.155617	3.75309	47.2222	0.208505	3.11111	28.7531	101.457	10.5772	0.472222	0.101274	0.22255	0.070955	21.0935	0.520304	0.239848	2.79202	6.37493	22.1439	2.43267	0.551996	2.71942	14.4954	0.353927
3	3.39932	0.398264	-0.252441	0.304083	0.235909	0.126435	0.235909	0.785944	0.179696	0.882045	0.882045	0.952818	0.921364	-0.0220856	0.139987	0.235909	1.83909	0.550308	1.25868	0.126435	0.721136	3.67818	1.02277	0.134998	3.08195	18.8843	0.156069	4.52633	90.3554	0.126631	3.55372	44.2893	171.95	12.374	0.36157	0.0649965	0.131453	0.0483824	22.8013	0.557459	0.22127	2.99645	15.2421	58.7117	4.37466	0.500887	3.12393	9.26151	0.225759
4	3.57682	0.248058	-0.178559	0.207073	0.184896	0.0586723	0.184896	0.686522	0.149869	0.907552	0.907552	0.963021	0.938368	-0.0262655	0.143595	0.184896	1.88976	0.654146	0.987106	0.120076	0.797309	3.77951	0.80221	0.0979923	2.91302	13.0494	0.161103	5.48422	65	0.0987654	3.66667	47.4938	188.309	12.2901	0.333333	0.0662543	0.14156	0.0474278	14.7646	0.574898	0.212551	3.07078	18.9641	74.4173	5.10086	0.482304	2.85073	6.97896	0.267857
5	3.29601	0.429657	-0.259433	0.344472	0.269965	0.120511	0.269965	0.83622	0.195655	0.865017	0.865017	0.946007	0.910012	-0.0262713	0.15994	0.269965	1.81033	0.497127	1.38213	0.142453	0.675347	3.62066	1.11217	0.153609	3.22115	11.7654	0.145252	4.44932	57.8395	0.142966	3.48148	39.4198	151.679	11.3549	0.37963	0.0673345	0.144719	0.0479885	17.556	0.5601	0.21995	3.00793	12.1662	46.3444	3.62165	0.498018	2.9085	9.24409	0.28741
6	3.83313	0.156512	-0.057904	0.151012	0.149897	0.0032775	0.149897	0.609394	0.127395	0.925052	0.925052	0.98501	0.962526	-0.0188835	0.129573	0.149897	1.95777	0.726433	0.893229	0.0834367	0.848037	3.91553	0.743332	0.0752271	2.57475	27.5606	0.208792	4.98118	113.273	0.0736915	3.89394	53.1364	212.303	13.3615	0.29335	0.084523	0.266122	0.0559582	19.2503	0.560832	0.262089	3.60563	27.9932	111.498	7.18384	0.415442	3.32696	7.49267	0.218735
7	3.41682	0.296894	-0.176255	0.277471	0.266818	0.0134611	0.266818	0.832239	0.194383	0.866591	0.866591	0.973318	0.933295	-0.036116	0.198874	0.266818	1.84773	0.536108	1.28657	0.153432	0.707273	3.69545	1.01975	0.136072	3.10356	16.4876	0.136261	5.80165	85.9587	0.148897	3.54545	42.9008	169.116	11.3563	0.372819	0.0992901	0.230494	0.0756719	21.939	0.498402	0.277891	2.94159	13.9403	53.9753	3.95724	0.540307	2.98432	13.3728	0.296199
8	3.28769	0.326844	-0.202244	0.310454	0.299053	0.0214568	0.299053	0.863259	0.205034	0.850473	0.850473	0.940189	0.900316	-0.042032	0.197489	0.299053	1.81241	0.490212	1.3637	0.172988	0.662879	3.62481	1.06465	0.152377	3.10339	18	0.136364	5.1281	91.4697	0.153524	3.43182	40.0455	156.477	10.9375	0.392045	0.0689752	0.136696	0.0520449	26.5018	0.518611	0.240694	2.78575	13.5056	51.5511	3.99426	0.553562	2.93894	14.7808	0.273091
9	3.71398	0.147235	-0.09235	0.157768	0.180122	-0.07575	0.172309	0.66983	0.150236	0.915148	0.914627	0.982348	0.957313	-0.0568106	0.201938	0.165473	1.9286	0.697902	0.927725	0.164806	0.828125	3.8572	0.731052	0.0844725	2.82661	14.1852	0.175126	6.24356	64.8025	0.103643	3.76543	49.5432	197.716	12.5137	0.322359	0.114072	0.277275	0.0869885	12.6515	0.514255	0.282648	3.25067	18.811	74.3877	4.96279	0.483242	2.91118	6.11361	0.248786
10	3.57841	0.520526	-0.142969	0.336307	0.264773	0.118269	0.264773	0.832344	0.194251	0.867614	0.867614	0.973523	0.933807	-0.0366242	0.227448	0.264773	1.88693	0.522776	1.45736	0.215581	0.704545	3.77386	1.19259	0.15027	3.18826	16.7521	0.138447	5.12069	86.7686	0.151902	3.70248	42.4215	167.207	11.3079	0.351928	0.0789208	0.24423	0.0513676	21.3825	0.487287	0.317058	3.34883	13.4592	52.5998	3.76552	0.482862	3.17466	11.4086	0.257644
11	3.45091	0.263356	-0.146362	0.263053	0.270909	-0.0142715	0.270909	0.836794	0.195896	0.864545	0.864545	0.972909	0.932273	-0.0422815	0.220387	0.270909	1.85818	0.54104	1.28144	0.156516	0.710909	3.71636	1.01053	0.133491	3.07568	16.8347	0.13913	5.49034	90.0744	0.131275	3.61983	42.3884	167.785	11.0484	0.354224	0.0931125	0.229199	0.0682735	23.173	0.521442	0.263328	3.09284	14.38	55.8172	4.04664	0.50272	2.91315	13.6861	0.29959
12	3.34635	0.44788	-0.18869	0.355407	0.332465	0.0281888	0.317708	0.932882	0.23063	0.843605	0.842622	0.967435	0.921311	-0.0287033	0.205709	0.304796	1.82769	0.461144	1.5787	0.161044	0.646701	3.65538	1.21715	0.171968	3.22366	10.284	0.126962	5.2175	52.5802	0.183204	3.4321	37.0494	144.148	10.2884	0.405693	0.0922187	0.257249	0.0646785	16.479	0.484015	0.295187	2.91127	9.37051	35.3197	2.91649	0.555473	2.75414	10.7196	0.309879
13	3.44215	0.561396	-0.273405	0.36066	0.236054	0.206951	0.236054	0.786761	0.179919	0.881973	0.881973	0.976395	0.940987	-0.047449	0.241345	0.236054	1.84685	0.530207	1.40014	0.211688	0.709194	3.6937	1.16409	0.149178	3.17831	22.9444	0.159336	5.44271	100.722	0.157215	3.56944	46.0833	178.111	13.0918	0.373071	0.0732037	0.271576	0.0390426	23.1435	0.488259	0.30291	3.13219	18.1585	70.0198	5.24124	0.514967	3.33305	11.8859	0.249183
14	3.33889	0.498283	-0.159427	0.382609	0.362731	0.0270565	0.349614	0.961809	0.238334	0.827379	0.826505	0.964332	0.913252	-0.0253094	0.182616	0.338137	1.82589	0.428113	1.68667	0.141585	0.615046	3.65177	1.2977	0.186335	3.24641	12.1111	0.134568	4.36	60.4889	0.175802	3.57778	34.2444	132.889	9.60802	0.380247	0.0936217	0.347922	0.054738	19.963	0.499969	0.300005	3.29067	8.62859	32.9093	2.61563	0.484549	2.87047	12.4911	0.308279
15	4.24722	0.926483	0.0557348	0.478518	0.340741	0.167524	0.334568	0.934182	0.228117	0.833745	0.833333	0.966211	0.916667	-0.0540854	0.296333	0.329167	2.05247	0.424678	1.81834	0.230791	0.628086	4.10494	1.46494	0.204815	3.48154	12.4	0.124	5.5636	66.18	0.1964	4.44	36.7	151.26	9.27111	0.284444	0.0982264	0.605864	0.0293818	19.6111	0.457557	0.375126	4.81655	10.4206	43.4443	2.7099	0.320833	3.0509	15.2989	0.355213
16	3.81739	0.585764	-0.12161	0.313554	0.221798	0.171199	0.217631	0.761803	0.173693	0.891879	0.891601	0.978013	0.945801	-0.0562886	0.258004	0.213985	1.94793	0.58614	1.35457	0.221365	0.756715	3.89587	1.12247	0.133838	3.14316	21.5	0.162879	5.78007	98.2879	0.141127	3.93182	47.8333	189.523	12.5793	0.317551	0.0819716	0.368749	0.0406738	19.2928	0.462325	0.368548	3.9147	20.0318	79.6689	5.33966	0.419028	3.37005	10.5412	0.247192
17	4.12614	0.221046	0.0582436	0.178805	0.192955	-0.0378105	0.178409	0.699664	0.160959	0.91322	0.91225	0.981376	0.956125	-0.0233659	0.156603	0.165682	2.03216	0.686841	1.05837	0.119685	0.824091	4.06432	0.830047	0.0929398	2.74902	23.2479	0.192132	5.57489	98.8512	0.0980807	4.2314	51.1653	205.471	12.7909	0.265611	0.0996842	0.531427	0.0432738	17.084	0.499131	0.330725	4.75668	23.007	93.0138	5.8037	0.308321	3.24658	8.07053	0.238318
18	1.19335	0.159177	0.132656	0.166609	0.17011	-0.011731	0.17011	0.657724	0.141127	0.914945	0.914945	0.965978	0.943297	-0.00879681	0.0601041	0.17011	1.0928	0.690514	0.887434	0.0424356	0.822142	2.18561	0.717324	0.0841799	2.67981	28.0417	0.194734	5.55556	118.722	0.0877701	1.29167	52.25	53.0417	52.0521	0.927083	0.0769823	0.243649	0.0353157	21.7458	0.555111	0.222445	2.01155	27.0448	28.3072	26.7292	0.747113	3.04404	9.91579	0.253057
19	4.01389	0.0652966	0.00521905	0.0657793	0.0659722	-0.00116279	0.0659722	0.349485	0.0615114	0.967014	0.967014	0.993403	0.983507	-0.00676237	0.0569602	0.0659722	2.00347	0.87368	0.479727	0.0341415	0.934028	4.00694	0.413755	0.0329379	2.12793	23.7654	0.2934	4.24722	75.1728	0.0368846	4.08642	57.1235	228.58	14.2867	0.25583	0.0578573	0.317849	0.0202942	12.3359	0.693897	0.175397	4.41795	33.5308	134.541	8.41089	0.278195	2.87139	3.58828	0.218833
20	3.25564	0.908251	-0.00604877	0.484422	0.520833	-0.0422649	0.453993	1.13932	0.312709	0.784144	0.779687	0.951002	0.889844	-0.0481269	0.302907	0.395508	1.80686	0.333513	2.05483	0.307163	0.517795	3.61372	1.46027	0.251314	3.4724	10.6296	0.13123	4.87913	46.1852	0.249657	3.54321	28.9012	112.506	8.35665	0.419067	0.103114	0.298088	0.0642779	18.6037	0.448535	0.364217	3.26731	6.33703	24.0695	2.05531	0.519767	2.83445	16.5894	0.394472
21	4.13395	0.380196	0.0752976	0.221462	0.178395	0.104986	0.172222	0.669954	0.148623	0.914918	0.914506	0.982445	0.957253	-0.0541368	0.236689	0.166821	2.03056	0.673856	1.10046	0.229457	0.816049	4.06111	0.90812	0.0999644	2.90374	17.2	0.172	4.9576	81.58	0.0984	4.26	49.58	199.8	12.4139	0.262778	0.0591464	0.302697	0.0229502	15.7478	0.539623	0.290297	4.76886	21.1003	85.5857	5.32531	0.291775	3.21387	6.69069	0.231102
22	4.01476	0.0286605	0.00676459	0.0289706	0.0290799	-0.00254855	0.0290799	0.187435	0.0281478	0.98546	0.98546	0.997092	0.99273	-0.00257386	0.0248942	0.0290799	2.00369	0.943033	0.240838	0.014777	0.97092	4.00738	0.211758	0.0145126	1.73639	33.0741	0.408322	3.8299	77.0741	0.0246914	4.02469	60.358	241.457	15.0971	0.257545	0.045059	0.204927	0.0188093	11.4236	0.749169	0.141215	4.14121	42.8647	171.6	10.7593	0.293149	2.50244	3.82469	0.290888
23	4.46367	0.591616	0.162977	0.336701	0.234332	0.176744	0.234332	0.774779	0.176721	0.882834	0.882834	0.976567	0.941417	-0.0852046	0.314381	0.234332	2.10666	0.554027	1.36903	0.311573	0.72865	4.21333	1.1347	0.142758	2.98571	24.7361	0.171779	4.23765	105.931	0.140432	4.59722	45.0556	186.083	11.1798	0.247299	0.0607494	0.414313	0.0132578	23.7172	0.505259	0.296884	5.41896	18.1492	75.8486	4.51981	0.245323	3.16808	11.0099	0.225268
24	3.65842	0.438682	-0.0433753	0.325583	0.343316	-0.0232402	0.320747	0.954033	0.238633	0.843388	0.841884	0.96671	0.920942	-0.03608	0.22208	0.300998	1.91385	0.486852	1.59238	0.170454	0.676215	3.82769	1.20477	0.167225	3.20284	10.2099	0.126048	6.22984	57.0247	0.163085	3.77778	38.0617	151.728	9.76852	0.346708	0.125484	0.353789	0.0889842	16.3276	0.478882	0.334063	3.49047	10.5678	41.6731	2.91188	0.466921	2.86978	12.7854	0.370098
25	3.86068	0.306152	-0.0478365	0.198471	0.177951	0.045766	0.170139	0.664646	0.148317	0.916233	0.915712	0.982565	0.957856	-0.0649293	0.238039	0.163303	1.96354	0.68607	1.04241	0.218291	0.823351	3.92708	0.848114	0.0941057	2.77367	15.1975	0.187624	5.44886	66.284	0.0963268	3.90123	49.0741	196.123	12.4215	0.302126	0.066463	0.185605	0.0435362	13.3403	0.54871	0.27568	3.67147	20.1286	80.1441	5.25067	0.411814	3.0498	6.40602	0.260354
26	3.69444	0.222744	-0.0628559	0.232681	0.243056	-0.0226331	0.243056	0.799896	0.183931	0.878472	0.878472	0.975694	0.939236	-0.0328779	0.196658	0.243056	1.92274	0.588073	1.24116	0.12003	0.753472	3.84549	0.998106	0.118934	3.01208	11.5432	0.142509	5.75796	63.0741	0.11797	3.82716	42.8025	170.815	10.8268	0.320645	0.129187	0.399464	0.0890526	15.4493	0.520406	0.295119	3.54749	13.1469	52.0484	3.49788	0.439532	3.01413	8.45746	0.284371
27	3.85612	0.664842	-0.0588329	0.322843	0.20667	0.21984	0.20667	0.733061	0.163508	0.896665	0.896665	0.979333	0.948332	-0.067984	0.289356	0.20667	1.95629	0.593982	1.33867	0.276281	0.762359	3.91258	1.132	0.132378	3.06345	27.859	0.178583	5.47025	118.321	0.133588	4.00641	49.0641	196.212	12.7331	0.305377	0.06757	0.316341	0.0306522	22.5241	0.479954	0.351991	4.02458	21.7975	87.1704	5.7365	0.397552	3.50027	12.1365	0.257747
28	3.84	1.37399	0.0820992	0.627697	0.554318	0.0627981	0.4725	1.15941	0.326958	0.777386	0.771932	0.948344	0.885966	-0.0474456	0.284192	0.400909	1.95489	0.301622	2.28631	0.245496	0.507045	3.90977	1.66442	0.295504	3.61519	15.8099	0.13066	5.38597	65.2149	0.295062	4.09917	29.8926	121.62	8.07185	0.362948	0.110409	0.366212	0.0687623	23.9592	0.391956	0.469082	4.07606	6.90026	28.1539	2.01896	0.441896	3.0243	25.1958	0.406029
29	3.88034	0.328683	-0.0600496	0.218858	0.197899	0.0495022	0.189187	0.714425	0.161881	0.906858	0.906278	0.980612	0.953139	-0.0402035	0.205393	0.181564	1.96853	0.656577	1.14334	0.173749	0.80458	3.93705	0.923724	0.104189	2.80332	24.6818	0.186983	5.52938	106.288	0.105142	3.98485	50.3788	201.136	12.782	0.295875	0.0746272	0.349014	0.0354918	19.1395	0.499905	0.330475	3.99943	23.7138	94.6949	6.13439	0.39149	3.23399	9.5772	0.24853
30	3.97818	0.180577	-0.0202307	0.154152	0.145227	0.0288449	0.145227	0.597454	0.124082	0.927386	0.927386	0.985477	0.963693	-0.0244899	0.14657	0.145227	1.99398	0.732134	0.905258	0.108416	0.8525	3.98795	0.760031	0.0748448	2.56475	25.6446	0.211939	4.88819	102.24	0.0826446	4.08264	52.9669	211.802	13.3042	0.275253	0.0893773	0.477344	0.0382993	16.3755	0.519103	0.316327	4.35516	26.5321	106.397	6.74717	0.342495	3.25555	5.833	0.186641
31	3.5925	0.150626	-0.129709	0.178384	0.193182	-0.0394923	0.193182	0.70759	0.155756	0.903409	0.903409	0.961364	0.935606	-0.009425	0.0591941	0.193182	1.89636	0.658461	0.956199	0.0394923	0.799773	3.79273	0.763017	0.0928914	2.74702	20.8843	0.172598	4.98313	99.3802	0.0893382	3.70248	48.5868	193.554	12.345	0.32438	0.0879169	0.150566	0.0722547	20.819	0.571015	0.214493	3.05552	20.2715	79.9424	5.35378	0.486119	2.92624	8.03297	0.221316
32	3.55729	0.649241	-0.176349	0.366127	0.251736	0.194795	0.251736	0.794154	0.183533	0.874132	0.874132	0.974826	0.937066	-0.114699	0.355359	0.251736	1.87847	0.527412	1.42558	0.381124	0.704861	3.75694	1.17384	0.154466	3.11902	12.1852	0.150434	4.60357	58.6296	0.148148	3.71605	41.0494	160.728	11.2394	0.348422	0.0570255	0.181034	0.0328821	15.7576	0.519443	0.292148	3.50186	13.4104	51.7109	3.9293	0.446037	3.03312	7.65114	0.244003
33	3.98134	0.13897	-0.00450855	0.139214	0.154948	-0.055979	0.147135	0.608711	0.133243	0.927734	0.927214	0.984866	0.963607	-0.0310269	0.158122	0.140299	1.99631	0.739205	0.890631	0.116504	0.856771	3.99262	0.719031	0.0735404	2.49666	18.0123	0.222375	4.77854	69.6667	0.0740741	4.07407	50.3827	201.605	12.6183	0.272634	0.0954149	0.455734	0.0464875	13.1755	0.572259	0.269503	4.2695	20.6874	83.0191	5.2542	0.332348	3.23331	4.40108	0.193558
34	3.90604	0.371261	-0.0664965	0.23109	0.226584	0.0120363	0.20427	0.761053	0.184278	0.901584	0.900096	0.978371	0.950048	-0.042012	0.213665	0.184745	1.97608	0.639504	1.22601	0.180727	0.794025	3.95217	0.955183	0.114419	2.90161	24.0758	0.182392	5.56474	104.591	0.11312	4.02273	49.6061	197.765	12.6673	0.294823	0.0857372	0.421705	0.039624	19.1231	0.487476	0.346149	4.14116	22.6121	90.3656	5.8648	0.379796	3.27441	10.505	0.269739
35	3.58785	0.295924	-0.117102	0.25975	0.283182	-0.0422423	0.266515	0.859366	0.211576	0.86952	0.868409	0.972451	0.934205	-0.0474899	0.225753	0.251932	1.89571	0.555261	1.34392	0.176463	0.72846	3.79141	1.03628	0.135733	3.00078	16.6727	0.15157	5.33355	83.6182	0.126364	3.73636	42.6545	169.427	10.9816	0.336111	0.102129	0.316092	0.0688404	20.6756	0.518741	0.285979	3.36167	13.6928	53.8466	3.7106	0.465811	3.04689	11.3306	0.284404
36	3.81008	0.507113	-0.100601	0.305934	0.232551	0.135036	0.232551	0.781175	0.17816	0.883725	0.883725	0.976745	0.941862	-0.039359	0.225608	0.232551	1.94723	0.572543	1.37169	0.169345	0.746313	3.89447	1.13914	0.134621	2.99545	18.9273	0.172066	4.69719	84.8364	0.124298	3.90909	44.2727	175.636	11.5328	0.313131	0.081206	0.330506	0.0441336	19.409	0.517154	0.311168	3.84499	16.4198	65.1228	4.37918	0.403014	3.23371	9.88725	0.263973
37	3.82595	2.34996	-0.346427	0.855396	0.270399	0.519113	0.270399	0.835248	0.195447	0.8648	0.8648	0.97296	0.9324	-0.2395	0.638033	0.270399	1.91819	0.369728	2.00226	0.628468	0.576389	3.83637	1.73186	0.281449	3.79361	11.0247	0.136107	4.2271	44.284	0.281055	3.80247	39.1975	143.086	14.2541	0.395405	0.0569559	0.299724	0.0206276	13.1888	0.421073	0.42252	4.06999	11.6608	43.4227	4.19598	0.422492	3.44566	8.4432	0.261092
38	3.65309	0.27824	-0.137577	0.222913	0.199074	0.0538591	0.199074	0.71925	0.159264	0.900463	0.900463	0.980093	0.950231	-0.0198598	0.143573	0.199074	1.90972	0.635158	1.11873	0.100809	0.786728	3.81944	0.919655	0.105497	2.93132	17.02	0.1702	5.8296	77.14	0.1179	3.69	47.82	189.89	12.3136	0.338611	0.095955	0.24382	0.0700999	16.129	0.509772	0.278806	3.12882	18.9526	74.5469	5.09001	0.50371	3.06149	8.65981	0.271275
39	3.69341	0.533716	-0.124088	0.304131	0.220455	0.156033	0.220455	0.750104	0.169444	0.889773	0.889773	0.977955	0.944886	-0.0709804	0.244186	0.220455	1.91636	0.583565	1.30723	0.207928	0.751591	3.83273	1.08678	0.131146	3.03286	21.1157	0.17451	5.64879	92.438	0.12786	3.86777	46.8843	185.769	12.3101	0.319789	0.0624854	0.207414	0.035436	20.0404	0.514277	0.308782	3.71285	20.3827	80.4595	5.5265	0.420728	3.14524	12.3893	0.304647
40	3.79144	0.175079	-0.064097	0.171535	0.192172	-0.0579814	0.182121	0.700987	0.158986	0.910614	0.909944	0.981247	0.954972	-0.0256609	0.160949	0.173327	1.94848	0.682986	1.0265	0.114679	0.820379	3.89697	0.810161	0.0909266	2.65761	21.8182	0.198347	5.23835	89.7636	0.0979339	3.91818	49.7636	198.809	12.5326	0.300758	0.106215	0.383953	0.0670842	16.365	0.506061	0.318787	3.73978	22.3971	89.2477	5.7907	0.421351	3.05964	7.49392	0.23581
41	3.31337	0.793648	-0.133228	0.480224	0.427517	0.0580352	0.390191	1.04902	0.274953	0.811126	0.808637	0.958971	0.904319	-0.0337826	0.223665	0.35753	1.81662	0.368519	1.93697	0.196105	0.562934	3.63325	1.4548	0.226935	3.27456	11.5926	0.143118	4.88889	46.5802	0.239902	3.44444	32.1605	123.123	9.54321	0.430041	0.107508	0.32818	0.0729161	16.8958	0.441113	0.368821	3.12827	7.23165	27.1209	2.36085	0.548619	2.86365	13.205	0.342623
42	3.87543	0.870721	0.00587852	0.354539	0.1875	0.307063	0.1875	0.69552	0.152198	0.90625	0.90625	0.98125	0.953125	-0.118155	0.386397	0.1875	1.9579	0.602898	1.3247	0.446406	0.768663	3.9158	1.1372	0.13551	3.0495	13.321	0.164457	4.98887	59.7654	0.145709	3.95062	46.679	188.444	12.1156	0.317215	0.0534787	0.145561	0.0338875	12.8448	0.496592	0.325131	3.71126	16.9839	67.9855	4.54619	0.429132	3.20142	5.64967	0.216763
43	3.67882	0.191383	-0.145275	0.159082	0.144965	0.0572293	0.144965	0.584455	0.122045	0.927517	0.927517	0.971007	0.951678	-0.0845679	0.219133	0.144965	1.9171	0.725932	0.790786	0.196701	0.844618	3.8342	0.64582	0.0760118	2.50811	16.3333	0.201646	4.35879	69.8889	0.0685871	3.77778	49.963	198.963	12.713	0.305556	0.0409281	0.108157	0.0241209	14.7143	0.645408	0.177296	3.30357	23.0238	90.9167	6.0506	0.424107	2.57382	5.85119	0.260133
44	1.02951	0.0261711	0.0269436	0.0286398	0.0295139	-0.0149788	0.0295139	0.191872	0.0286398	0.985243	0.985243	0.994097	0.990162	-0.00287724	0.0252509	0.0295139	1.01476	0.942283	0.221386	0.0149788	0.970486	2.02951	0.191872	0.0145384	1.65487	30.4321	0.375705	3.03978	79.0247	0.0121933	1.03704	59.5679	59.6049	59.5586	0.990741	0.0326741	0.0697112	0.0234149	13.1435	0.867494	0.0662531	1.21531	42.8684	43.0837	42.8146	0.946172	2.2039	4.27512	0.343319
45	4.32879	0.31061	0.137153	0.227042	0.200682	0.058574	0.195682	0.720179	0.161861	0.902992	0.902659	0.980163	0.95133	-0.0357521	0.183483	0.191307	2.07898	0.640274	1.13598	0.143068	0.791439	4.15795	0.923407	0.106931	2.88952	18.4727	0.167934	5.60959	85.1273	0.119008	4.49091	48.6909	197.255	12.1157	0.248485	0.0881509	0.545533	0.0287998	16.642	0.494191	0.311001	5.39173	20.1967	83.0532	5.02704	0.25214	3.20554	8.71587	0.25425
46	4.09383	0.115624	0.0298287	0.120633	0.12284	-0.00909536	0.12284	0.53705	0.107688	0.93858	0.93858	0.987716	0.96929	-0.0149785	0.107428	0.12284	2.02346	0.773812	0.76938	0.0654578	0.87716	4.04691	0.646541	0.060868	2.5164	21.92	0.2192	4.76	88.56	0.0596	4.14	53.76	215.18	13.4494	0.259444	0.0811286	0.464514	0.0297266	15.3019	0.603959	0.239686	4.57547	27.6268	111.083	6.94552	0.288821	3.13665	5.27038	0.214599
47	3.7283	0.0757959	-0.0852024	0.117259	0.135851	-0.0729176	0.135851	0.572438	0.117259	0.932075	0.932075	0.97283	0.954716	-0.0200071	0.119163	0.135851	1.93207	0.756186	0.708288	0.0729176	0.864149	3.86415	0.572438	0.0632774	2.52678	16.037	0.197988	4.82518	69.8889	0.0685871	3.77778	51.0988	204.173	12.8302	0.305556	0.0946253	0.156279	0.0792119	13.5623	0.603931	0.198034	3.17192	22.0032	87.1848	5.70783	0.457019	2.72406	4.45167	0.203542
[truncated: 26 more columns]

## Sheet: TL1
Temporal Lobe of Hemorrhagic side including forty textural features
Num	Autocorrelation	ClusterProminence	ClusterShade	ClusterTendency	Contrast	Correlation	DifferenceAverage	DifferenceEntropy	DifferenceVariance	Id	Idm	Idmn	Idn	Imc1	Imc2	InverseVariance	JointAverage	JointEnergy	JointEntropy	MCC	MaximumProbability	SumAverage	SumEntropy	SumSquares	GrayLevelNonUniformity	GrayLevelNonUniformityNormalized	GrayLevelVariance	HighGrayLevelRunEmphasis	LongRunEmphasis	LongRunHighGrayLevelEmphasis	LongRunLowGrayLevelEmphasis	LowGrayLevelRunEmphasis	RunEntropy	RunLengthNonUniformity	RunLengthNonUniformityNormalized	RunPercentage	RunVariance	ShortRunEmphasis	ShortRunHighGrayLevelEmphasis	ShortRunLowGrayLevelEmphasis
1	3.74609	0.181755	-0.0805124	0.179084	0.180122	-0.00584523	0.180122	0.680193	0.147647	0.909939	0.909939	0.981988	0.95497	-0.0248493	0.157412	0.180122	1.93555	0.67768	1.00405	0.103961	0.815972	3.87109	0.823928	0.0898014	14.9995	0.588164	0.234647	3.50319	17.941	71.1867	4.67429	0.418954	3.02587	6.58106	0.262649	0.311728	7.12057	0.492847	1.49467	0.287143
2	3.23351	0.380198	-0.223574	0.342245	0.307726	0.0544514	0.307726	0.882476	0.210693	0.846137	0.846137	0.938455	0.897425	-0.0201945	0.144074	0.307726	1.79579	0.464322	1.44573	0.125159	0.641927	3.59158	1.13801	0.162493	18.0359	0.532851	0.233575	2.87981	10.6396	40.1256	3.26807	0.530048	2.78626	11.2	0.323945	0.416667	4.28712	0.572672	1.36421	0.374789
3	4.63591	1.25912	0.267444	0.558063	0.241591	0.395779	0.241591	0.792663	0.182003	0.879205	0.879205	0.975841	0.939602	-0.142891	0.467184	0.241591	2.13466	0.464199	1.68987	0.443672	0.661136	4.26932	1.44828	0.199914	20.3154	0.489924	0.331928	4.99761	15.8617	69.3464	3.91808	0.289035	3.34337	10.3197	0.245305	0.340909	6.40081	0.471532	2.38797	0.158244
4	3.96354	0.0759774	-0.0139545	0.0768937	0.0772569	-0.00229297	0.0772569	0.392185	0.0712634	0.961372	0.961372	0.992274	0.980686	-0.00821427	0.0668603	0.0772569	1.99089	0.853069	0.543358	0.0401876	0.922743	3.98177	0.466101	0.0385377	13.0515	0.704369	0.168334	3.94275	32.1244	128.44	8.10901	0.327925	2.76688	4.25887	0.250006	0.225309	9.68784	0.351428	1.34846	0.165782
5	3.97743	0.106198	-0.00771367	0.106601	0.106771	-0.000806921	0.106771	0.48986	0.0953399	0.946615	0.946615	0.989323	0.973307	-0.0123049	0.0930332	0.106771	1.99436	0.80079	0.702235	0.0564052	0.893229	3.98872	0.595464	0.0533428	13.4779	0.655718	0.204657	4.20466	27.3195	109.483	6.89242	0.312534	2.90694	4.875	0.246706	0.25	9.5414	0.4191	1.88106	0.167309
6	4.32317	0.369279	0.07438	0.250392	0.215582	0.0686278	0.215582	0.746778	0.167937	0.892209	0.892209	0.978442	0.946105	-0.0615562	0.245809	0.215582	2.07713	0.610101	1.20198	0.225943	0.769749	4.15425	0.986396	0.116494	20.2884	0.488282	0.327284	5.17953	19.5359	79.7863	4.93824	0.27268	3.19117	10.8946	0.25512	0.314394	8.24204	0.484786	3.02142	0.14164
7	3.68841	0.378247	-0.140716	0.232684	0.176793	0.133817	0.176793	0.672199	0.145374	0.911604	0.911604	0.982321	0.955802	-0.0359241	0.184791	0.176793	1.91688	0.656729	1.08794	0.211382	0.802323	3.83376	0.911143	0.102369	16.6235	0.516654	0.290195	3.39637	21.4384	84.7681	5.69576	0.461949	3.1895	7.12813	0.223801	0.290909	9.01294	0.443148	1.26444	0.291683
8	4.07386	0.0898361	0.0274484	0.0934975	0.105	-0.0579783	0.1	0.472187	0.095	0.950833	0.9505	0.989731	0.97525	-0.0269599	0.119649	0.095625	2.01909	0.817188	0.652721	0.0947632	0.9025	4.03818	0.535325	0.0496244	16.441	0.618473	0.228467	4.54775	36.4085	146.182	9.13907	0.286952	3.16434	4.9197	0.191571	0.216942	13.4077	0.361495	1.99373	0.127325
9	4.28168	0.330881	0.151185	0.208719	0.155382	0.138726	0.155382	0.621029	0.130844	0.922309	0.922309	0.984462	0.961155	-0.0495092	0.209614	0.155382	2.06597	0.692877	0.999093	0.188961	0.826823	4.13194	0.843711	0.0910253	13.4633	0.568673	0.248854	5.10481	21.1493	86.7619	5.25665	0.248775	3.02122	5.57051	0.233195	0.290123	7.86168	0.432156	2.64155	0.112144
10	4.1125	0.258177	0.0653286	0.18758	0.162273	0.0729257	0.162273	0.638918	0.135789	0.918864	0.918864	0.983773	0.959432	-0.0255271	0.160659	0.162273	2.02636	0.697234	1.01175	0.11933	0.830682	4.05273	0.849481	0.0874632	18.48	0.553701	0.284353	4.43566	24.7322	99.7339	6.24347	0.32069	3.36716	6.85538	0.207502	0.272727	10.2789	0.43542	2.08495	0.182111
11	3.88364	0.241075	-0.0731325	0.172498	0.147273	0.0793559	0.147273	0.601239	0.125289	0.926364	0.926364	0.985273	0.963182	-0.0386016	0.178049	0.147273	1.96909	0.721113	0.936485	0.1535	0.845455	3.93818	0.789213	0.0799426	17.3387	0.546101	0.286031	3.87996	26.4764	105.566	6.81141	0.387385	3.33517	6.99563	0.222372	0.260331	11.0685	0.452915	1.74654	0.236883
12	3.61372	0.116994	-0.112474	0.163815	0.187934	-0.0684087	0.187934	0.696261	0.152433	0.906033	0.906033	0.962413	0.937355	-0.0256861	0.14429	0.187934	1.90256	0.671692	0.909673	0.0936834	0.808594	3.80512	0.721739	0.0879372	14.9781	0.577808	0.211096	3.08223	16.899	66.5711	4.48098	0.479442	2.73968	6.23398	0.2424	0.317901	6.30611	0.454206	0.925844	0.336297
13	3.48616	0.353323	-0.232763	0.263998	0.207851	0.119556	0.207851	0.736559	0.164464	0.896074	0.896074	0.95843	0.930716	-0.017569	0.132292	0.207851	1.86336	0.599611	1.1406	0.119556	0.759435	3.72672	0.932746	0.117962	22.3114	0.545887	0.227056	2.9426	18.7762	73.2153	5.16645	0.51435	3.17879	8.76787	0.214486	0.308712	8.05121	0.448922	0.94633	0.32457
14	4.0147	1.25911	-0.0986435	0.559493	0.325502	0.261955	0.325502	0.907641	0.218756	0.837249	0.837249	0.96745	0.918625	-0.0951461	0.41226	0.325502	1.98899	0.409221	1.87287	0.329383	0.615741	3.97797	1.54736	0.221249	17.821	0.461581	0.374777	4.21807	9.22037	36.9693	2.641	0.383325	3.14951	11.633	0.299345	0.427778	3.51304	0.541007	2.4089	0.236547
15	4.82901	0.445902	0.20134	0.366647	0.318519	0.0699705	0.318519	0.90245	0.21697	0.840741	0.840741	0.968148	0.92037	-0.00937239	0.119259	0.318519	2.19475	0.447729	1.56246	0.0766367	0.631481	4.38951	1.24394	0.171291	21.5091	0.514003	0.2688	5.70437	10.6316	46.1238	2.574	0.218701	2.95744	14.2796	0.341067	0.4175	4.81187	0.593693	3.77647	0.125531
16	1.30563	0.290895	0.199709	0.252961	0.228512	0.0506487	0.228512	0.773944	0.175941	0.885744	0.885744	0.954298	0.923829	-0.00904383	0.0720373	0.228512	1.13996	0.583323	1.16291	0.0644735	0.745782	2.27992	0.934402	0.120368	23.5322	0.545277	0.227362	2.05668	16.3655	18.1661	15.9154	0.73583	2.95211	9.34824	0.214742	0.325758	6.35928	0.430644	1.34029	0.203232
17	3.97318	0.130852	-0.0239532	0.104263	0.0954545	0.0402093	0.0954545	0.454246	0.0863223	0.952273	0.952273	0.990455	0.976136	-0.0274693	0.121335	0.0954545	1.99273	0.816507	0.660745	0.117149	0.902273	3.98545	0.56529	0.0499293	16.4662	0.624797	0.22716	4.27535	38.53	154.288	9.72357	0.314292	3.15182	5.40246	0.213407	0.214876	14.3126	0.389374	1.85963	0.154939
18	4.00847	0.300758	0.0260331	0.199105	0.16522	0.0875	0.16522	0.645932	0.137785	0.91739	0.91739	0.983478	0.958695	-0.0402914	0.198498	0.16522	2	0.689818	1.03989	0.166444	0.826309	4	0.874667	0.0910813	18.9124	0.525021	0.311061	4.25203	25.4396	102.285	6.47131	0.351794	3.32295	8.11466	0.224915	0.270833	10.8143	0.443015	1.9554	0.210146
19	4.09939	0.202943	0.0460128	0.172857	0.191406	-0.050226	0.176649	0.689157	0.159945	0.914135	0.913151	0.98154	0.956576	-0.0391293	0.197007	0.163737	2.02582	0.691925	1.03572	0.156735	0.827257	4.05165	0.812743	0.0910658	12.7889	0.516222	0.316785	4.60436	19.5301	78.922	4.94402	0.316981	3.0049	6.7527	0.277958	0.302469	7.70147	0.50062	2.5575	0.193507
20	3.75998	0.648569	-0.0408666	0.33871	0.284288	0.0924117	0.261719	0.863675	0.213773	0.872902	0.871398	0.972613	0.935699	-0.0577582	0.285344	0.24197	1.93555	0.537832	1.50441	0.270173	0.720486	3.87109	1.18262	0.155749	14.4336	0.479203	0.34578	3.76264	12.3267	49.0689	3.35199	0.43018	3.11377	7.86773	0.254811	0.37037	4.63771	0.478436	1.67654	0.277256
21	4.25525	0.620371	0.0802875	0.360822	0.291975	0.105861	0.280247	0.880785	0.21243	0.861831	0.861049	0.971344	0.930525	-0.0461208	0.228471	0.269985	2.05864	0.509981	1.56581	0.211382	0.699074	4.11728	1.24843	0.163199	17.3929	0.456838	0.376555	4.79352	12.4407	51.1832	3.19633	0.324164	3.21291	11.3352	0.296153	0.38	5.3685	0.551247	2.8783	0.207962
22	3.40538	0.182195	-0.139171	0.239103	0.276476	-0.0759178	0.276476	0.849567	0.199751	0.861762	0.861762	0.944705	0.907841	-0.0300412	0.140809	0.276476	1.84787	0.542459	1.21136	0.0930564	0.709635	3.69575	0.934884	0.128895	16.4216	0.516432	0.241784	2.76466	11.7799	45.5108	3.34721	0.558836	2.6426	10.0846	0.311729	0.391975	4.97496	0.560629	1.07183	0.43283
23	2.77083	0.569451	-0.163313	0.506707	0.416839	0.0982624	0.416839	0.967725	0.239047	0.791581	0.791581	0.958316	0.89579	-0.0229415	0.159413	0.416839	1.6578	0.304855	1.88876	0.124954	0.443526	3.3156	1.47192	0.230886	34.832	0.496728	0.270167	2.81494	7.18932	24.1737	2.95952	0.562558	2.91575	24.378	0.340128	0.486111	2.59823	0.579617	1.53178	0.357869
24	3.77387	0.231239	-0.154532	0.134038	0.0915799	0.184554	0.0915799	0.438098	0.08279	0.95421	0.95421	0.981684	0.969473	-0.0745458	0.198809	0.0915799	1.93989	0.804401	0.629039	0.21348	0.894097	3.87977	0.53746	0.0564046	11.0201	0.569363	0.215319	3.05226	29.0572	114.641	7.6611	0.486935	2.74607	4.34499	0.229097	0.237654	9.52451	0.389246	0.713563	0.308167
25	2.8303	0.54725	-0.216809	0.503083	0.37717	0.142581	0.37717	0.935021	0.228162	0.811415	0.811415	0.924566	0.874277	-0.0436719	0.229387	0.37717	1.67296	0.331711	1.78381	0.198791	0.484375	3.34592	1.40664	0.220063	19.4185	0.5043	0.24785	2.63496	7.71057	25.85	3.17571	0.59126	2.80613	13.6358	0.340962	0.475309	2.74969	0.582223	1.37654	0.383645
26	3.91319	0.176171	-0.0484836	0.136761	0.138889	-0.00739834	0.131076	0.561276	0.121115	0.935764	0.935243	0.986472	0.967622	-0.059925	0.205124	0.12424	1.9783	0.760078	0.830282	0.20041	0.868924	3.9566	0.674643	0.0689125	11.6212	0.531551	0.296087	3.80118	22.9456	91.4856	5.91341	0.402564	3.13093	5.03714	0.233823	0.268519	8.79599	0.449288	1.62279	0.258772
27	3.60985	0.309546	-0.138066	0.228675	0.200069	0.0650891	0.200069	0.721219	0.159851	0.899966	0.899966	0.979993	0.949983	-0.0260437	0.141242	0.200069	1.89807	0.630339	1.11094	0.209676	0.782369	3.79614	0.910873	0.107186	22.4578	0.522712	0.27669	3.28034	21.0293	83.0543	5.59109	0.475369	3.2358	9.68248	0.222921	0.296875	9.03557	0.44853	1.16032	0.310406
28	4.08407	0.671995	0.0219738	0.371442	0.333662	0.0513951	0.301439	0.940566	0.24159	0.854651	0.852503	0.968121	0.926251	-0.0538549	0.26939	0.273245	2.01855	0.494306	1.64939	0.222949	0.688687	4.0371	1.26188	0.176276	18.2609	0.431784	0.410573	4.54056	12.5987	51.511	3.30257	0.362776	3.17621	13.6635	0.317615	0.384091	5.52304	0.567543	2.74876	0.246471
29	1.19477	0.270462	0.185912	0.182361	0.138864	0.13401	0.138864	0.574528	0.118501	0.930568	0.930568	0.972227	0.953712	-0.0662445	0.188404	0.138864	1.08807	0.720886	0.830949	0.183461	0.8425	2.17614	0.692086	0.0803061	17.8853	0.584596	0.207702	1.89221	29.0388	30.8937	28.5751	0.776947	3.08313	5.99715	0.193888	0.252066	10.4975	0.377612	1.12959	0.189617
30	3.98735	0.520808	-0.00682255	0.244695	0.152469	0.23078	0.152469	0.615217	0.129082	0.923765	0.923765	0.984753	0.961883	-0.0746493	0.279562	0.152469	1.99105	0.685945	1.08866	0.2779	0.824383	3.9821	0.936189	0.0992911	15.0463	0.541839	0.295039	4.28257	23.9583	96.3895	6.14856	0.341829	3.34289	6.36447	0.227117	0.275	9.60937	0.440886	1.97769	0.185262
31	4.01455	0.0306388	0.00663815	0.0308384	0.0309091	-0.00121409	0.0309091	0.198668	0.0299426	0.984545	0.984545	0.996909	0.992273	-0.00270326	0.0264552	0.0309091	2.00364	0.939408	0.258704	0.0157001	0.969091	4.00727	0.227794	0.0154369	15.5821	0.798099	0.110714	4.11071	61.0113	244.156	15.2867	0.283829	2.69215	4.66369	0.282798	0.159091	13.3596	0.243568	1.08499	0.0947215
32	3.53125	0.450297	-0.283687	0.276739	0.169271	0.234298	0.169271	0.653012	0.140027	0.915365	0.915365	0.966146	0.943576	-0.0717538	0.238847	0.169271	1.87196	0.636968	1.06168	0.234298	0.787326	3.74392	0.892414	0.111503	12.6958	0.51769	0.241155	2.77063	19.2259	74.3953	5.43355	0.557343	2.81667	6.03846	0.243041	0.302469	7.48743	0.454476	0.866601	0.351445
33	3.4809	0.343522	-0.102833	0.311581	0.314236	-0.00412644	0.314236	0.884653	0.211703	0.842882	0.842882	0.968576	0.921441	-0.0793875	0.335196	0.314236	1.86589	0.489266	1.45509	0.248933	0.668403	3.73177	1.14085	0.156454	16.4454	0.477742	0.323522	3.27523	10.1268	38.9387	2.99134	0.498704	2.64363	10.5962	0.301753	0.42284	3.78337	0.534584	1.467	0.368991
34	3.53908	0.16852	-0.138767	0.198779	0.216253	-0.0413113	0.216253	0.751125	0.168993	0.891873	0.891873	0.956749	0.927916	-0.0246449	0.133797	0.216253	1.8824	0.623491	1.03184	0.0921844	0.774277	3.76481	0.815586	0.103758	24.3969	0.542852	0.228574	2.93189	20.3787	80.1466	5.4367	0.517027	3.00323	11.5977	0.254032	0.310764	9.22844	0.498236	0.999835	0.372836
35	3.61667	0.221878	-0.164398	0.18759	0.17037	0.0511625	0.17037	0.653994	0.140493	0.914815	0.914815	0.965926	0.94321	-0.0308138	0.121655	0.17037	1.90062	0.680527	0.919795	0.106121	0.815432	3.80123	0.749425	0.08949	16.8225	0.576563	0.211718	3.08117	20.7627	81.6591	5.53862	0.479708	2.78556	6.46821	0.218135	0.29	7.32793	0.387948	0.751196	0.297136
36	3.50895	0.332848	-0.222554	0.251115	0.201543	0.110073	0.201543	0.721181	0.160083	0.899228	0.899228	0.959691	0.932819	-0.0279675	0.139128	0.201543	1.86991	0.613588	1.0998	0.12983	0.769136	3.73981	0.898255	0.113164	17.7789	0.558183	0.220908	2.99944	17.5664	68.5247	4.82686	0.500139	3.00076	7.17376	0.223366	0.3175	7.18659	0.436208	0.929392	0.312913
37	3.90451	0.039184	-0.0410552	0.0454388	0.0477431	-0.024462	0.0477431	0.276342	0.0454388	0.976128	0.976128	0.990451	0.984086	-0.0051888	0.0410319	0.0477431	1.97613	0.90797	0.324085	0.024462	0.952257	3.95226	0.276342	0.0232955	12.7705	0.775467	0.112267	3.60962	37.8683	151.083	9.56466	0.347596	2.35961	4.03141	0.281764	0.200617	8.57077	0.233959	0.54545	0.156086
38	4.39537	0.522321	0.172461	0.288123	0.194136	0.195103	0.194136	0.707016	0.15578	0.902932	0.902932	0.980586	0.951466	-0.0700221	0.272512	0.194136	2.0909	0.614645	1.21883	0.329495	0.774074	4.18179	1.0247	0.120565	17.2266	0.550232	0.269064	5.03971	19.1746	79.1158	4.78049	0.260807	3.20565	6.97361	0.222714	0.31	7.7043	0.429941	2.46851	0.122803
39	4.07432	0.158147	0.0557171	0.101779	0.0818939	0.10497	0.0818939	0.408118	0.0751152	0.959053	0.959053	0.991811	0.979527	-0.0494596	0.156387	0.0818939	2.01726	0.835219	0.606936	0.179678	0.912828	4.03452	0.525042	0.0459182	15.3894	0.658852	0.20206	4.28872	37.0119	148.696	9.29549	0.302505	3.2412	3.69146	0.166315	0.209091	10.9743	0.287282	1.34798	0.126822
40	3.04568	0.426568	-0.212134	0.400384	0.364198	0.047687	0.364198	0.942222	0.2303	0.817901	0.817901	0.92716	0.878601	-0.00872511	0.11158	0.364198	1.74259	0.387409	1.63842	0.0941156	0.560494	3.48519	1.27423	0.191145	23.5691	0.517309	0.241346	2.77451	8.43685	30.9585	2.80644	0.556372	2.77165	15.2535	0.330823	0.455	3.38062	0.580247	1.36519	0.384012
41	3.87934	0.300807	-0.0562069	0.179663	0.138889	0.133727	0.138889	0.577996	0.11902	0.930556	0.930556	0.986111	0.965278	-0.0766604	0.248703	0.138889	1.96701	0.728665	0.914723	0.313399	0.849826	3.93403	0.775834	0.0796381	12.8675	0.567171	0.262684	3.76429	21.3844	85.3304	5.52938	0.394056	3.05762	4.89545	0.21844	0.277778	7.6842	0.417908	1.42884	0.23873
42	2.40278	0.630456	-0.0522467	0.627566	0.368924	0.25961	0.368924	0.941215	0.230009	0.815538	0.815538	0.926215	0.877025	-0.0578657	0.303354	0.368924	1.52908	0.271746	1.93722	0.25961	0.344618	3.05816	1.5683	0.249123	19.1256	0.503204	0.248398	2.61635	7.32318	20.001	4.15373	0.595912	2.84093	12.5323	0.325926	0.469136	2.54468	0.572324	1.50659	0.338758
43	3.51953	0.427589	-0.271424	0.273196	0.179688	0.208148	0.179688	0.675607	0.146614	0.910156	0.910156	0.964063	0.940104	-0.0542504	0.216428	0.179688	1.86979	0.626944	1.08554	0.208148	0.779948	3.73958	0.905856	0.113221	13.5741	0.535928	0.232036	2.89138	17.2579	66.8127	4.86917	0.527155	3.03172	5.59732	0.219229	0.311728	6.3325	0.439141	0.883818	0.327971
44	1.1645	0.229609	0.161564	0.156152	0.121528	0.118661	0.121528	0.532681	0.106601	0.939236	0.939236	0.975694	0.959491	-0.0400047	0.166174	0.121528	1.07509	0.75456	0.752886	0.156476	0.864149	2.15017	0.631358	0.06942	12.6776	0.59296	0.20352	1.86001	24.9802	26.4119	24.6222	0.784997	2.92474	4.84521	0.229262	0.262346	8.96799	0.428114	1.19422	0.236587
45	3.85295	0.384834	-0.0800977	0.240853	0.190227	0.116872	0.190227	0.701711	0.153991	0.904886	0.904886	0.980977	0.952443	-0.0335489	0.194252	0.190227	1.95966	0.643082	1.1727	0.164176	0.795455	3.91932	0.982476	0.10777	17.9417	0.495759	0.329344	3.78383	21.2475	84.5808	5.55617	0.420022	3.28971	8.98061	0.248619	0.297521	9.61778	0.495556	1.81429	0.275342
46	3.22469	0.658334	-0.260862	0.45983	0.308642	0.196699	0.308642	0.888314	0.21241	0.845679	0.845679	0.969136	0.92284	-0.0411445	0.24855	0.308642	1.78519	0.417877	1.68377	0.199675	0.607407	3.57037	1.37513	0.192118	20.2645	0.496073	0.281243	2.96079	11.3699	42.1607	3.70003	0.537624	2.95176	13.8034	0.333291	0.4075	4.97506	0.585623	1.60275	0.359162
47	3.6263	0.122615	-0.114541	0.160867	0.18099	-0.0545475	0.18099	0.679449	0.147683	0.909505	0.909505	0.963802	0.93967	-0.0284302	0.157604	0.18099	1.9056	0.681388	0.888606	0.106995	0.815104	3.8112	0.707616	0.0854641	14.4258	0.621313	0.189343	3.23179	17.9706	70.9818	4.71779	0.442052	2.66781	6.09462	0.266921	0.319444	6.99183	0.477714	1.17574	0.303208

## Sheet: TL2
Temporal Lobe of Contralateral side including forty textural features
Num	Autocorrelation	ClusterProminence	ClusterShade	ClusterTendency	Contrast	Correlation	DifferenceAverage	DifferenceEntropy	DifferenceVariance	Id	Idm	Idmn	Idn	Imc1	Imc2	InverseVariance	JointAverage	JointEnergy	JointEntropy	MCC	MaximumProbability	SumAverage	SumEntropy	SumSquares	GrayLevelNonUniformity	GrayLevelNonUniformityNormalized	GrayLevelVariance	HighGrayLevelRunEmphasis	LongRunEmphasis	LongRunHighGrayLevelEmphasis	LongRunLowGrayLevelEmphasis	LowGrayLevelRunEmphasis	RunEntropy	RunLengthNonUniformity	RunLengthNonUniformityNormalized	RunPercentage	RunVariance	ShortRunEmphasis	ShortRunHighGrayLevelEmphasis	ShortRunLowGrayLevelEmphasis
1	3.94097	0.0624704	-0.0237587	0.0650017	0.0659722	-0.00744927	0.0659722	0.350569	0.0616078	0.967014	0.967014	0.993403	0.983507	-0.00686892	0.056941	0.0659722	1.98524	0.873754	0.471283	0.0341146	0.934028	3.97049	0.405311	0.0327435	12.3333	0.694444	0.174887	3.94048	33.2024	132.75	8.38161	0.331019	2.90283	3.52381	0.213719	0.216049	9.02636	0.299883	1.14001	0.155989
2	3.30208	0.412069	-0.250686	0.336588	0.272135	0.105773	0.272135	0.844307	0.198021	0.863932	0.863932	0.945573	0.909288	-0.0111308	0.121799	0.272135	1.81272	0.497617	1.38349	0.105773	0.676649	3.62543	1.11136	0.152181	16.4538	0.521453	0.239274	2.80289	10.9684	41.5479	3.32348	0.549277	2.93969	8.54616	0.268484	0.388889	4.16797	0.511284	1.07164	0.371194
3	1.06828	0.111047	0.0798136	0.0693007	0.0531313	0.115435	0.0531313	0.296564	0.050119	0.973434	0.973434	0.989374	0.98229	-0.0882812	0.131563	0.0531313	1.03162	0.888665	0.385112	0.162426	0.941818	2.06323	0.331981	0.030608	14.5205	0.712737	0.143632	1.53003	48.5661	49.4176	48.3533	0.867493	2.61267	4.47286	0.251508	0.184091	12.0012	0.251836	0.701506	0.139418
4	1.19488	0.191104	0.148057	0.171851	0.162326	0.0291912	0.162326	0.636582	0.135377	0.918837	0.918837	0.967535	0.945891	-0.0337259	0.162637	0.162326	1.09201	0.697534	0.871394	0.130534	0.826823	2.18403	0.709068	0.0835443	14.8196	0.613243	0.193379	1.79467	18.9658	20.0938	18.6838	0.801332	2.85125	5.1633	0.213172	0.296296	6.31398	0.393643	1.10498	0.215808
5	3.71658	0.390169	-0.202248	0.218213	0.139757	0.211089	0.139757	0.582867	0.120102	0.930122	0.930122	0.986024	0.965061	-0.0611373	0.225637	0.139757	1.92274	0.705178	0.961785	0.225299	0.834635	3.84549	0.822028	0.0894926	13.1005	0.577516	0.24419	3.51647	21.7926	85.8707	5.82365	0.421521	3.13226	4.84308	0.216728	0.277778	7.8309	0.402913	1.28826	0.232216
6	3.72545	0.215989	-0.121002	0.172677	0.165227	0.0248646	0.160227	0.640013	0.139182	0.92072	0.920386	0.983708	0.960193	-0.0285705	0.157966	0.155852	1.92966	0.704081	0.942833	0.129182	0.832955	3.85932	0.765496	0.0844762	19.0511	0.580757	0.233889	3.40707	24.7645	98.1491	6.4536	0.433498	3.15745	5.95382	0.181656	0.268595	9.56931	0.373634	0.980585	0.257161
7	3.57162	1.10179	-0.252227	0.526246	0.354116	0.195422	0.312247	0.966643	0.253418	0.850854	0.848063	0.966521	0.924032	-0.0895531	0.364185	0.275612	1.87845	0.426912	1.85991	0.342331	0.629924	3.75689	1.43996	0.220091	18.257	0.424661	0.417006	3.95414	11.328	43.1431	3.58415	0.436285	3.32145	11.6339	0.265945	0.388636	4.19879	0.503291	2.18575	0.248722
8	3.7704	0.167202	-0.12445	0.121778	0.102066	0.0856126	0.102066	0.474744	0.0915494	0.948967	0.948967	0.979587	0.965978	-0.0260137	0.125413	0.102066	1.94048	0.796528	0.641978	0.117014	0.889446	3.88096	0.539912	0.0559611	17.0557	0.593769	0.203116	3.14138	38.7329	153.713	9.9878	0.464655	2.94519	6.20477	0.220121	0.215909	15.1261	0.401936	0.839053	0.292656
9	4.08941	0.628934	0.0327949	0.388931	0.352431	0.0532925	0.329861	0.952247	0.23751	0.838831	0.837326	0.965799	0.918663	-0.070582	0.310003	0.310113	2.01997	0.463595	1.69195	0.223139	0.66059	4.03993	1.29587	0.18534	15.5439	0.449389	0.387347	4.67166	11.1186	45.7114	2.89634	0.3389	2.96282	12.9705	0.359497	0.425926	4.62868	0.591688	2.9575	0.2282
10	3.26341	0.491988	-0.21525	0.384826	0.325682	0.084128	0.320682	0.915072	0.221562	0.840492	0.840159	0.967663	0.92008	-0.0210634	0.172366	0.316307	1.80239	0.440379	1.60389	0.133103	0.625455	3.60477	1.26724	0.177627	24.7504	0.501327	0.273551	2.94029	10.6057	39.9233	3.29936	0.537936	2.94388	14.9263	0.298703	0.407025	4.20334	0.539297	1.31612	0.368101
11	3.87994	0.0829197	-0.0662658	0.0631874	0.0558642	0.07117	0.0558642	0.308184	0.0525701	0.972068	0.972068	0.988827	0.981379	-0.0526936	0.10559	0.0558642	1.96929	0.887904	0.38593	0.120259	0.941358	3.93858	0.330066	0.0297629	14.5601	0.749364	0.125318	3.55649	45.0104	179.425	11.4068	0.360877	2.55393	4.8758	0.281896	0.1925	11.7713	0.32879	0.914919	0.182258
12	2.79123	0.490747	-0.173939	0.475498	0.413628	0.0674282	0.413628	0.951995	0.233768	0.793186	0.793186	0.917274	0.862124	-0.0405073	0.235826	0.413628	1.66602	0.321668	1.79932	0.201115	0.459201	3.33203	1.38569	0.222282	20.522	0.500671	0.249664	2.52363	6.75543	22.474	2.8258	0.619092	2.68691	15.8813	0.370224	0.506173	2.39005	0.603724	1.29202	0.431651
13	3.86315	0.115917	-0.0610627	0.104036	0.0997934	0.0189639	0.0997934	0.468008	0.0897932	0.950103	0.950103	0.990021	0.975052	-0.0182244	0.105947	0.0997934	1.96522	0.80989	0.652665	0.0815426	0.897934	3.93044	0.552872	0.0509573	18.8538	0.658077	0.190734	3.65892	38.258	152.62	9.70784	0.375772	3.15702	5.2547	0.19388	0.214015	14.439	0.357569	1.10677	0.210769
14	4.41852	0.498904	0.0911583	0.341464	0.325617	0.0223645	0.308333	0.920671	0.229232	0.848714	0.847562	0.968236	0.923781	-0.0417718	0.248826	0.29321	2.10108	0.489204	1.57765	0.174821	0.677469	4.20216	1.21987	0.16677	19.202	0.477906	0.34175	5.13235	12.0928	50.241	3.05042	0.281555	2.99789	12.3198	0.301908	0.4	5.33703	0.548948	3.17539	0.169002
15	3.43951	0.324896	-0.17903	0.278573	0.30679	-0.0402469	0.282716	0.895662	0.22287	0.862654	0.861049	0.970432	0.930525	-0.0764028	0.310002	0.261651	1.85648	0.529968	1.36928	0.254937	0.703704	3.71296	1.01687	0.146341	20.0849	0.533542	0.259543	3.19747	13.1411	50.8991	3.73264	0.481638	2.98857	10.7407	0.27495	0.375	4.94807	0.513803	1.38727	0.326442
16	3.8548	0.175447	-0.0680081	0.142323	0.138774	0.0157828	0.134607	0.574862	0.120463	0.933391	0.933113	0.986315	0.966556	-0.0247442	0.144263	0.130962	1.96314	0.750505	0.847647	0.118568	0.863137	3.92627	0.698172	0.0702742	18.799	0.57999	0.251106	3.69725	32.3847	129.084	8.28142	0.397119	3.12382	6.85066	0.218847	0.242424	13.8578	0.418408	1.409	0.24219
17	3.83795	0.143008	-0.0606235	0.13556	0.143182	-0.0299772	0.138182	0.585453	0.124084	0.931742	0.931409	0.985913	0.965705	-0.0248711	0.139506	0.133807	1.95955	0.749108	0.838197	0.105966	0.862045	3.91909	0.68278	0.0696855	16.9809	0.556496	0.268252	3.65785	27.4634	109.425	7.04798	0.410484	3.29927	5.54564	0.183151	0.25	10.48	0.394174	1.25618	0.253619
18	3.8	0.106083	-0.0604463	0.12814	0.138182	-0.0375713	0.138182	0.579184	0.119043	0.930909	0.930909	0.986182	0.965455	-0.01841	0.121253	0.138182	1.95	0.75007	0.797375	0.0742325	0.861818	3.9	0.659193	0.0665806	18.3241	0.594506	0.22692	3.46328	28.9542	115.28	7.41	0.421452	3.10101	6.86899	0.228218	0.252066	12.1009	0.442315	1.23254	0.282031
19	3.88542	0.127573	-0.0622284	0.0989342	0.0885417	0.0445039	0.0885417	0.431341	0.0806749	0.955729	0.955729	0.991146	0.977865	-0.0302041	0.120756	0.0885417	1.97049	0.82721	0.608984	0.111778	0.907986	3.94097	0.520442	0.046869	12.7319	0.661773	0.194287	3.82971	29.4319	117.407	7.49924	0.353764	2.87842	3.82464	0.21112	0.234568	8.65056	0.313626	1.12171	0.172796
20	2.88455	0.44769	-0.181535	0.43475	0.41059	0.0293924	0.41059	0.960888	0.236791	0.794705	0.794705	0.917882	0.863137	-0.0229665	0.145759	0.41059	1.69661	0.340539	1.75049	0.124622	0.491319	3.39323	1.3399	0.211335	20.8664	0.511686	0.244157	2.72641	7.05071	24.942	2.57788	0.568397	2.56294	15.5067	0.371052	0.503086	2.6933	0.580216	1.38368	0.37935
21	4.14259	0.605871	0.0317048	0.342817	0.267593	0.121935	0.26142	0.840628	0.198424	0.870319	0.869907	0.973526	0.934954	-0.0415548	0.24315	0.256019	2.03071	0.534432	1.50283	0.191719	0.718827	4.06142	1.222	0.152602	17.5842	0.479426	0.353651	4.62951	13.2638	54.0592	3.42931	0.329526	3.22779	9.79022	0.26433	0.365	5.30631	0.498979	2.53175	0.195809
22	4.24609	0.230963	0.12312	0.161699	0.132378	0.098875	0.132378	0.560824	0.114363	0.933811	0.933811	0.986762	0.966905	-0.046979	0.188907	0.132378	2.05881	0.74135	0.84188	0.170228	0.856771	4.11762	0.709502	0.0735193	12.6348	0.569796	0.249416	5.06667	23.4156	95.3265	5.83893	0.251625	2.99653	5.28916	0.239713	0.271605	8.5417	0.433311	2.65055	0.114101
23	3.87913	0.194728	-0.0713854	0.141955	0.12259	0.0728384	0.12259	0.536325	0.107497	0.938705	0.938705	0.987741	0.969353	-0.0209495	0.130349	0.12259	1.96832	0.764159	0.812939	0.107537	0.871556	3.93664	0.69035	0.066136	18.617	0.557979	0.275798	3.88763	33.1904	132.427	8.48461	0.381583	3.53083	5.50351	0.165821	0.229167	12.7202	0.372513	1.43311	0.210853
24	3.76172	0.20459	-0.143555	0.132812	0.101562	0.133333	0.101562	0.468321	0.0905762	0.949219	0.949219	0.979688	0.966146	-0.0794901	0.196322	0.101562	1.9375	0.792236	0.647769	0.2	0.886719	3.875	0.546206	0.0585938	13.451	0.666325	0.166838	3.34576	25.2258	99.8656	6.56591	0.413561	2.93192	3.93772	0.201011	0.246914	8.2808	0.366239	0.866914	0.24107
25	1.02951	0.0261711	0.0269436	0.0286398	0.0295139	-0.0149788	0.0295139	0.191872	0.0286398	0.985243	0.985243	0.994097	0.990162	-0.00287724	0.0252509	0.0295139	1.01476	0.942283	0.221386	0.0149788	0.970486	2.02951	0.191872	0.0145384	13.1435	0.867494	0.0662531	1.21531	43.7584	43.9737	43.7045	0.946172	2.2039	4.37321	0.350221	0.185185	7.55955	0.210237	0.425548	0.156409
26	3.69835	0.158298	-0.127776	0.145297	0.139757	0.0242118	0.139757	0.580527	0.119716	0.930122	0.930122	0.972049	0.953414	-0.0255651	0.140743	0.139757	1.92274	0.737757	0.774357	0.112039	0.852865	3.84549	0.6346	0.0712634	14.2591	0.627733	0.186133	3.24846	21.7809	86.1497	5.6887	0.437885	2.92718	4.63616	0.206806	0.277778	7.5115	0.399048	0.900241	0.27375
27	3.78857	0.273338	-0.102333	0.201398	0.173726	0.0743324	0.173726	0.665352	0.143385	0.913137	0.913137	0.982627	0.956569	-0.0168268	0.128412	0.173726	1.94465	0.676211	1.05378	0.0814978	0.816288	3.88929	0.880057	0.0937809	20.8598	0.524219	0.29638	3.63359	24.7847	98.4524	6.45312	0.426994	3.31399	8.04215	0.204512	0.274306	11.0147	0.433683	1.42844	0.270385
28	3.01296	0.444291	-0.161364	0.410715	0.402469	0.00909417	0.402469	0.963218	0.237491	0.798765	0.798765	0.959753	0.899383	-0.0206858	0.170853	0.402469	1.73519	0.361849	1.7347	0.136518	0.525309	3.47037	1.33223	0.203296	24.1387	0.494578	0.278206	2.88885	6.96189	25.2931	2.40239	0.551085	2.74044	17.4856	0.34969	0.4875	2.45833	0.588554	1.51158	0.381094
29	3.97352	0.0904084	-0.0096312	0.0908988	0.0910985	-0.00109943	0.0910985	0.440125	0.0827994	0.954451	0.954451	0.99089	0.977225	-0.0100575	0.0790876	0.0910985	1.99338	0.828227	0.620729	0.047723	0.908902	3.98676	0.52963	0.0454993	17.2943	0.625481	0.227149	4.22715	39.4983	158.22	9.94397	0.319407	3.42525	4.5856	0.170397	0.206439	13.7561	0.34833	1.62047	0.156489
30	3.98641	0.164036	0.0101061	0.133928	0.123914	0.0353654	0.123914	0.540426	0.108547	0.938043	0.938043	0.987609	0.969021	-0.0261526	0.138319	0.123914	1.99597	0.767041	0.807033	0.115421	0.873561	3.99194	0.683118	0.0644606	14.8962	0.546137	0.291603	4.2486	28.0189	112.487	7.09428	0.344076	3.30696	4.89341	0.181268	0.245455	10.2867	0.382463	1.73769	0.190824
31	3.70934	0.133098	-0.114692	0.136065	0.137753	-0.00297407	0.137753	0.57534	0.118311	0.931124	0.931124	0.972449	0.954082	-0.0337493	0.153614	0.137753	1.92607	0.74478	0.747952	0.118657	0.857197	3.85215	0.610199	0.0684543	17.298	0.607366	0.196317	3.18743	26.2467	103.96	6.81838	0.453144	2.93861	5.45859	0.193052	0.256818	9.15271	0.381544	0.767173	0.285137
32	3.91493	0.301558	-0.0418147	0.184328	0.144965	0.122845	0.144965	0.592694	0.123202	0.927517	0.927517	0.985503	0.963759	-0.0623499	0.224476	0.144965	1.97613	0.719717	0.949684	0.231861	0.844618	3.95226	0.804719	0.0823232	14.1601	0.616705	0.228628	3.91935	23.7656	94.9451	6.10667	0.357049	2.73732	6.6746	0.294823	0.280864	8.84322	0.451601	1.73495	0.205396
33	3.92318	0.543083	-0.0915335	0.296307	0.223958	0.136953	0.217014	0.76182	0.175738	0.89265	0.892188	0.977925	0.946094	-0.0664805	0.282651	0.210938	1.97613	0.596646	1.32714	0.243149	0.764323	3.95226	1.08838	0.130066	14.5492	0.524861	0.311495	4.17691	15.8822	63.3976	4.18812	0.360807	3.04258	8.10907	0.291935	0.339506	6.67581	0.526441	2.35968	0.215725
34	3.3448	0.29324	-0.190913	0.285397	0.2823	0.00942777	0.2823	0.852116	0.200814	0.85885	0.85885	0.94354	0.9059	-0.0142015	0.127064	0.2823	1.82865	0.515337	1.3116	0.106789	0.6875	3.6573	1.0293	0.141924	25.7697	0.521942	0.239029	2.80093	13.6197	52.4535	3.91129	0.549768	2.86391	13.2977	0.26682	0.373106	5.9284	0.51396	1.00006	0.392435
35	2.87523	0.574066	-0.146895	0.483668	0.444091	0.0430623	0.434091	1.01216	0.252928	0.784621	0.783955	0.956052	0.891977	-0.0175986	0.166926	0.425341	1.69273	0.311786	1.92959	0.131707	0.461591	3.38545	1.46567	0.23194	30.2095	0.494956	0.273368	2.82871	6.4667	22.506	2.47534	0.561284	2.84873	22.0571	0.357029	0.504132	2.36521	0.590676	1.53322	0.373501
36	3.62159	0.153757	-0.129839	0.169409	0.178636	-0.0200453	0.178636	0.672661	0.145837	0.910682	0.910682	0.964273	0.940455	-0.0237352	0.129709	0.178636	1.90364	0.680141	0.902626	0.0936653	0.814318	3.80727	0.72399	0.0870113	19.6223	0.561164	0.219418	3.01229	22.783	89.9121	6.00076	0.496927	2.90177	7.85278	0.224326	0.28719	9.55805	0.447522	0.860449	0.34429
37	1.13585	0.0759741	0.0854114	0.117356	0.135851	-0.0728877	0.135851	0.57302	0.117356	0.932075	0.932075	0.97283	0.954716	-0.0199727	0.119145	0.135851	1.06793	0.756041	0.708871	0.0728877	0.864149	2.13585	0.57302	0.0633016	13.557	0.603976	0.198012	1.82676	22.2342	23.061	22.0275	0.79331	2.84572	5.07441	0.230342	0.274691	8.09617	0.439069	1.26583	0.232379
38	3.68609	0.10654	-0.103654	0.138112	0.153207	-0.0498836	0.153207	0.616549	0.129512	0.923396	0.923396	0.969359	0.948931	-0.0204778	0.123787	0.153207	1.9209	0.724829	0.789449	0.0814151	0.844293	3.84179	0.636242	0.0728297	17.4701	0.582886	0.208557	3.101	24.8617	98.4498	6.46462	0.47475	2.91303	6.51	0.217541	0.270455	10.0513	0.436261	0.8705	0.327701
39	3.80727	0.0973672	-0.085905	0.0937323	0.092197	0.00708577	0.092197	0.442989	0.0836089	0.953902	0.953902	0.981561	0.969268	-0.0217412	0.104717	0.092197	1.95112	0.823426	0.556877	0.0835575	0.905025	3.90225	0.46468	0.0464823	16.4805	0.6779	0.16105	3.38364	34.3211	136.585	8.75519	0.40409	3.06405	4.21116	0.180236	0.218182	11.3357	0.331339	0.729829	0.231717
40	3.79371	0.39659	-0.13544	0.211032	0.140227	0.206005	0.140227	0.579133	0.119671	0.929886	0.929886	0.985977	0.964943	-0.0800009	0.23267	0.140227	1.94319	0.711241	0.967385	0.266446	0.838838	3.88639	0.827158	0.0878149	16.2889	0.567326	0.257463	3.63166	27.2387	108.151	7.12004	0.409725	3.21886	5.89281	0.205814	0.259091	10.1321	0.392959	1.31246	0.220306
41	3.68359	0.229264	-0.163896	0.166536	0.136719	0.100258	0.136719	0.572003	0.117473	0.931641	0.931641	0.972656	0.954427	-0.0387187	0.153154	0.136719	1.91732	0.730899	0.807191	0.142631	0.848958	3.83464	0.670472	0.0758138	13.531	0.602799	0.198601	3.1731	22.9157	90.3557	6.05572	0.456724	2.88246	4.84277	0.216332	0.274691	7.73146	0.391568	0.859446	0.274598
42	3.96354	0.0168234	-0.0171554	0.017866	0.0182292	-0.00920639	0.0182292	0.130236	0.017866	0.990885	0.990885	0.996354	0.993924	-0.00163445	0.0155591	0.0182292	1.99089	0.964086	0.148465	0.00920639	0.981771	3.98177	0.130236	0.00902378	12.401	0.861209	0.0693957	3.77348	47.0725	188.063	11.8247	0.306629	2.16943	4.35707	0.370834	0.175926	6.98919	0.199483	0.571418	0.1065
43	3.96744	0.0151516	-0.0154199	0.0159901	0.0162809	-0.00821386	0.0162809	0.118953	0.0159901	0.99186	0.99186	0.996744	0.994573	-0.00142994	0.0138891	0.0162809	1.99186	0.967874	0.135234	0.00821386	0.983719	3.98372	0.118953	0.00806773	13.1443	0.866944	0.066528	3.78355	53.0895	212.141	13.3265	0.304112	2.16278	4.59956	0.375247	0.166667	7.55814	0.189003	0.539564	0.101363
44	4.12934	0.247892	0.0573694	0.134747	0.0967882	0.151419	0.0967882	0.448683	0.0863708	0.951606	0.951606	0.990321	0.975803	-0.120807	0.210944	0.0967882	2.02973	0.800986	0.690486	0.212502	0.892795	4.05946	0.593698	0.0578837	12.4597	0.640423	0.21558	4.35777	30.0215	121.09	7.57989	0.300781	2.70644	4.2448	0.239523	0.240741	7.48326	0.285126	1.45256	0.112916
45	4.04938	0.214488	0.0466095	0.150621	0.141358	0.0331003	0.135185	0.575692	0.122668	0.933436	0.933025	0.986149	0.966512	-0.0649228	0.208706	0.129784	2.01173	0.74835	0.869299	0.220561	0.862346	4.02346	0.713799	0.0729948	15.2678	0.587771	0.254958	4.3131	25.8519	104.247	6.5205	0.322153	3.03516	5.5036	0.21283	0.2575	8.82151	0.382034	1.78276	0.169286
46	3.86227	0.0517391	-0.0552472	0.0641062	0.0688657	-0.0356655	0.0688657	0.361483	0.0641062	0.965567	0.965567	0.986227	0.977045	-0.00820362	0.0594799	0.0688657	1.96557	0.869408	0.430348	0.0356655	0.931134	3.93113	0.361483	0.033243	13.9913	0.726578	0.136711	3.50435	35.5203	141.586	9.00399	0.373913	2.78817	3.73913	0.208948	0.211111	9.86434	0.295661	0.686994	0.197828
47	3.86892	0.0494901	-0.0527657	0.0610706	0.0655382	-0.0339269	0.0655382	0.346981	0.0610706	0.967231	0.967231	0.986892	0.978154	-0.00776492	0.0565926	0.0655382	1.96723	0.875625	0.412519	0.0339269	0.934462	3.93446	0.346981	0.0316522	11.3857	0.643084	0.178458	3.29286	33.0292	131.41	8.43408	0.426786	2.56771	3.65	0.216434	0.216049	9.55053	0.328537	0.607007	0.25892

## Sheet: PH1
Posterior Horn of Hemorrhagic side including forty textural features
Num	Autocorrelation	ClusterProminence	ClusterShade	ClusterTendency	Contrast	Correlation	DifferenceAverage	DifferenceEntropy	DifferenceVariance	Id	Idm	Idmn	Idn	Imc1	Imc2	InverseVariance	JointAverage	JointEnergy	JointEntropy	MCC	MaximumProbability	SumAverage	SumEntropy	SumSquares	DependenceEntropy	DependenceNonUniformity	DependenceNonUniformityNormalized	DependenceVariance	GrayLevelNonUniformity	GrayLevelVariance	HighGrayLevelEmphasis	LargeDependenceEmphasis	LargeDependenceHighGrayLevelEmphasis	LargeDependenceLowGrayLevelEmphasis	LowGrayLevelEmphasis	SmallDependenceEmphasis	SmallDependenceHighGrayLevelEmphasis	SmallDependenceLowGrayLevelEmphasis	GrayLevelNonUniformity	GrayLevelNonUniformityNormalized	GrayLevelVariance	HighGrayLevelRunEmphasis	LongRunEmphasis	LongRunHighGrayLevelEmphasis	LongRunLowGrayLevelEmphasis	LowGrayLevelRunEmphasis	RunEntropy	RunLengthNonUniformity	RunLengthNonUniformityNormalized
1	3.80165	0.233723	-0.151488	0.123622	0.077691	0.229791	0.077691	0.38967	0.071216	0.961155	0.961155	0.984462	0.974103	-0.106314	0.225009	0.077691	1.94683	0.828128	0.567181	0.258717	0.907986	3.89366	0.48949	0.0503282	2.12102	25.716	0.317482	3.98567	71.6173	0.057918	3.81481	55.7901	221.864	14.2716	0.296296	0.0304057	0.0907585	0.0153175	12.0313	0.653902	0.173049	3.32782	32.0571	126.953	8.33315	0.418046	2.77569	3.82349	0.218701
2	3.51476	0.212846	-0.16059	0.216917	0.220486	-0.00476702	0.220486	0.757402	0.171001	0.889757	0.889757	0.955903	0.926505	-0.017977	0.0956476	0.220486	1.875	0.610297	1.07689	0.071233	0.764757	3.75	0.856406	0.109351	2.99278	12.5062	0.154397	5.66103	63.4691	0.108215	3.62963	44.5309	176.716	11.4846	0.342593	0.0905998	0.168984	0.0710039	15.8532	0.563466	0.218267	3.02393	15.0759	58.9778	4.10042	0.494017	2.87215	7.79551	0.275925
3	3.65977	0.378246	-0.132892	0.278375	0.237273	0.0778098	0.237273	0.790162	0.180896	0.881364	0.881364	0.976273	0.940682	-0.0195294	0.158793	0.237273	1.91035	0.573767	1.32059	0.104317	0.744369	3.82071	1.08332	0.128912	3.08519	16.7091	0.151901	6.0443	81.9455	0.13719	3.78182	45.1636	178.909	11.7576	0.334848	0.107725	0.396618	0.0658043	18.2816	0.482739	0.33091	3.50221	15.8964	62.6146	4.30578	0.463442	3.1386	10.9811	0.291603
4	3.94054	0.439104	0.0361299	0.262903	0.207031	0.120416	0.207031	0.732937	0.16354	0.896484	0.896484	0.979297	0.948242	-0.0572765	0.263436	0.207031	1.98155	0.618365	1.24065	0.22704	0.778646	3.96311	1.03362	0.117483	2.9876	12.0864	0.149215	4.81481	64.5062	0.110959	4.06173	44.9259	181.025	11.2853	0.289438	0.0826914	0.28344	0.050794	14.6452	0.536774	0.297908	4.07478	16.2138	65.2787	4.18489	0.367315	3.11946	6.5782	0.241524
5	3.1276	0.469266	-0.253757	0.40199	0.321615	0.111527	0.321615	0.900942	0.216621	0.839193	0.839193	0.935677	0.892795	-0.0202088	0.154181	0.321615	1.7628	0.421576	1.56459	0.133976	0.601997	3.52561	1.24298	0.180901	3.51091	10.1852	0.125743	5.03551	51.9136	0.179546	3.2963	36.037	135.519	11.1667	0.425926	0.0729576	0.164896	0.0499729	18.163	0.521625	0.239187	2.80489	9.81763	36.4464	3.16043	0.548779	2.80892	12.2118	0.341461
6	2.97886	0.480157	-0.224909	0.435791	0.368409	0.0863412	0.368409	0.939247	0.229487	0.815795	0.815795	0.926318	0.877197	-0.0185383	0.110102	0.368409	1.72102	0.368414	1.69195	0.0962975	0.536818	3.44205	1.32354	0.20105	3.43675	18.4711	0.152654	3.64429	74.8843	0.190561	3.2314	32.7686	118.802	11.2603	0.442149	0.0820579	0.161417	0.062218	28.7376	0.525921	0.237039	2.83466	8.52562	30.744	2.97103	0.541335	2.89478	16.6695	0.299367
7	3.18409	0.551153	-0.310006	0.421434	0.277576	0.2057	0.277576	0.840597	0.19728	0.861212	0.861212	0.944485	0.907475	-0.0577222	0.251397	0.277576	1.77429	0.453215	1.49625	0.226844	0.635505	3.54859	1.21867	0.174752	3.31233	16.6364	0.15124	3.94512	72.4727	0.170579	3.34545	39.7273	147.673	12.7409	0.413636	0.0734991	0.161567	0.0514822	22.0309	0.530699	0.234651	2.85952	11.9479	44.4002	3.83477	0.535119	3.07469	10.4987	0.244698
8	2.89205	0.464479	-0.192633	0.443013	0.400826	0.0508099	0.400826	0.966368	0.238489	0.799587	0.799587	0.919835	0.866391	-0.00836196	0.0974036	0.400826	1.69749	0.339591	1.76109	0.0825023	0.497073	3.39497	1.36026	0.21096	3.46995	21.2361	0.147473	3.61728	84.5	0.206597	3.125	30.8889	111.056	10.8472	0.46875	0.0794535	0.162241	0.0587566	34.7716	0.510831	0.244584	2.71478	7.33722	25.7596	2.73162	0.571306	2.85873	22.2204	0.321555
9	3.6237	0.268263	-0.143544	0.222185	0.203125	0.0428841	0.203125	0.726416	0.161475	0.898438	0.898438	0.979688	0.949219	-0.0209786	0.142601	0.203125	1.90234	0.630402	1.11325	0.102111	0.782552	3.80469	0.91012	0.106327	2.94752	12.5309	0.154702	4.79774	64.8025	0.103643	3.76543	45.2222	179.543	11.6557	0.322359	0.0823009	0.248957	0.0543544	15.0709	0.558888	0.251603	3.39511	15.8904	62.5838	4.2597	0.443867	2.93303	6.44431	0.235488
10	3.02318	0.539801	-0.210826	0.452495	0.377045	0.0920488	0.3725	0.958145	0.235446	0.814508	0.814205	0.962505	0.907102	-0.0232617	0.16014	0.368523	1.7333	0.36427	1.76801	0.120584	0.5375	3.46659	1.38122	0.207385	3.52333	16.8512	0.139266	4.41746	71.562	0.211051	3.22314	33.3636	122.215	11.16	0.453398	0.112761	0.278682	0.0804636	26.9069	0.490795	0.278482	2.81728	8.29474	29.7355	2.95531	0.566437	2.95259	17.4914	0.311729
11	2.77273	0.488219	-0.169739	0.46942	0.425455	0.0512207	0.425455	0.967773	0.239117	0.787273	0.787273	0.914909	0.858182	-0.0199575	0.122581	0.425455	1.66182	0.313445	1.82738	0.105647	0.449091	3.32364	1.40193	0.223719	3.37	20.4545	0.169046	2.7438	67.4463	0.221296	3.00826	27.7438	95.7025	10.7541	0.497934	0.0746189	0.152567	0.0551319	30.6886	0.506722	0.246639	2.66467	6.68014	22.6712	2.68237	0.583833	2.77136	20.1293	0.325231
12	4.20486	0.167041	0.0780883	0.150795	0.161458	-0.0337564	0.153646	0.624562	0.137463	0.924479	0.923958	0.984215	0.961979	-0.0446328	0.192277	0.14681	2.05122	0.724483	0.898995	0.161735	0.846354	4.10243	0.720985	0.0780632	2.74784	15.4198	0.190367	5.46776	68.0617	0.0826094	4.33333	50.4074	202.333	12.5905	0.248971	0.091837	0.608089	0.0245024	13.2492	0.56607	0.250169	5.12393	20.2059	82.0975	5.04507	0.247766	3.1444	5.26402	0.228012
13	3.39842	0.372226	-0.238378	0.296154	0.241908	0.10195	0.241908	0.796562	0.182976	0.879046	0.879046	0.951618	0.919364	-0.0137098	0.114719	0.241908	1.83979	0.547993	1.26075	0.10195	0.718836	3.67958	1.01884	0.134515	3.13867	21.5972	0.149981	4.75	106.722	0.129437	3.54167	44.8611	174.986	12.3299	0.364583	0.0633419	0.131475	0.0463086	26.1222	0.541986	0.229007	2.92548	17.4968	67.8306	4.9133	0.518631	3.11698	11.4829	0.236709
14	4.43889	0.801084	0.0395222	0.445908	0.39537	0.0610321	0.365741	1.01518	0.258921	0.822068	0.820093	0.96183	0.910046	-0.0414236	0.260833	0.339815	2.10386	0.411736	1.85309	0.209718	0.610802	4.20772	1.40268	0.21032	3.12107	15.88	0.1588	4.1464	66.5	0.19	4.6	33.74	138.5	8.51667	0.266667	0.0788368	0.447014	0.0275333	21.3121	0.477276	0.34403	5.11126	8.34014	35.2651	2.13765	0.284028	2.96192	14.1607	0.313773
15	4.64043	0.952505	0.298054	0.483056	0.287346	0.250785	0.262654	0.860637	0.217492	0.872788	0.871142	0.972405	0.935571	-0.117476	0.41897	0.241049	2.14275	0.473188	1.66498	0.388521	0.667901	4.28549	1.3393	0.1926	3.42707	14.52	0.1452	5.5256	63.38	0.2011	4.91	42.98	189.35	10.3208	0.244722	0.101327	0.637752	0.0288749	16.2683	0.451885	0.357535	5.59949	12.8575	57.4822	3.11122	0.257023	3.19118	9.4318	0.262677
16	3.65771	0.259547	-0.163082	0.193497	0.17011	0.0626543	0.166322	0.654999	0.142361	0.91747	0.917218	0.983164	0.958609	-0.0280334	0.145782	0.163008	1.91098	0.684665	0.972477	0.131764	0.819904	3.82197	0.79246	0.0909019	2.76978	27.0556	0.187886	4.85938	118.542	0.0902778	3.76389	52.125	207.014	13.4105	0.316744	0.0604892	0.179457	0.0384633	21.3009	0.55249	0.247605	3.25684	26.4341	104.493	6.949	0.46552	3.2731	8.24643	0.211054
17	4.14727	0.141585	0.0580446	0.129926	0.135455	-0.0206821	0.130909	0.563884	0.118224	0.935303	0.935	0.986664	0.9675	-0.026951	0.142088	0.126932	2.03682	0.760762	0.807924	0.10771	0.869091	4.07364	0.660992	0.0663451	2.48244	30.3884	0.251144	5.5182	104.107	0.0726726	4.23967	55.2149	221.347	13.8012	0.254362	0.0826797	0.508405	0.0267535	16.3418	0.547776	0.275695	4.95586	31.5022	127.128	7.89092	0.269895	3.17347	7.2302	0.244662
18	3.50818	0.555296	-0.200447	0.34201	0.244318	0.167738	0.244318	0.795131	0.182815	0.877841	0.877841	0.975568	0.93892	-0.05956	0.268961	0.244318	1.86648	0.536273	1.3947	0.300432	0.713409	3.73295	1.15038	0.146582	3.19597	17.4298	0.144048	4.5542	88.405	0.141657	3.66116	43.6942	170.471	12.0735	0.353076	0.0602459	0.159282	0.0400781	21.6213	0.518903	0.279518	3.27844	15.6735	60.9634	4.42385	0.477116	3.22664	10.4814	0.244162
19	4.59852	0.586644	0.297251	0.342987	0.200087	0.259796	0.200087	0.717681	0.159052	0.899957	0.899957	0.979991	0.949978	-0.0784321	0.28806	0.200087	2.13607	0.576909	1.28559	0.270683	0.74566	4.27214	1.0855	0.135768	2.97913	13.5926	0.16781	4.11279	58.8765	0.142052	4.7037	44.8519	189.247	10.9479	0.238683	0.0499627	0.247056	0.0194099	13.8814	0.52114	0.276418	5.44794	15.4303	66.0009	3.76481	0.235898	2.88629	5.93247	0.219759
20	3.76389	0.071494	-0.0794244	0.10407	0.118056	-0.0627451	0.118056	0.523411	0.10407	0.940972	0.940972	0.976389	0.960648	-0.0165376	0.103131	0.118056	1.94097	0.784867	0.641467	0.0627451	0.881944	3.88194	0.523411	0.0555314	2.40259	17.8395	0.220241	4.11797	73.3951	0.0469441	3.85185	52.0864	208.198	13.0586	0.287037	0.0709437	0.135627	0.054773	14.5812	0.685669	0.157165	3.40706	25.5306	101.529	6.53088	0.398235	2.60415	4.75176	0.235469
21	3.87284	0.690578	0.0156661	0.414817	0.363272	0.0666143	0.34537	0.969668	0.243791	0.830298	0.829105	0.964499	0.914552	-0.0360258	0.230618	0.329707	1.96466	0.439236	1.77651	0.153079	0.640432	3.92932	1.38159	0.194522	3.37753	13.24	0.1324	6.0484	66.02	0.1996	4.12	36.74	147.68	9.43833	0.32	0.143538	0.610817	0.0804214	18.5771	0.428435	0.414638	4.22949	9.86691	39.8464	2.65836	0.398539	3.06467	16.2485	0.372696
22	1.25347	0.461275	0.284984	0.247679	0.133681	0.304535	0.133681	0.558729	0.114427	0.93316	0.93316	0.973264	0.95544	-0.120764	0.287035	0.133681	1.10677	0.694894	0.921945	0.304535	0.826389	2.21354	0.788265	0.0953399	2.67393	19.5679	0.241579	4.24173	66.5802	0.0890108	1.2963	50.8519	55.6667	49.6481	0.925926	0.0438186	0.101884	0.0293022	14.0361	0.633712	0.183144	1.7284	23.5912	25.8614	23.0236	0.817899	2.92612	4.77659	0.215013
23	4.00792	0.24405	0.0273018	0.195372	0.211949	-0.0401243	0.19542	0.733945	0.173724	0.905045	0.903943	0.979568	0.951971	-0.0344466	0.196612	0.180957	2.00301	0.662349	1.13317	0.142664	0.808712	4.00603	0.887448	0.10183	2.74766	26.7778	0.185957	5.27604	118.042	0.0972222	4.09722	50.2778	201.694	12.5856	0.279707	0.100821	0.41756	0.0572162	20.9552	0.505671	0.329318	4.28412	22.5984	90.8482	5.75062	0.355754	3.39523	10.0066	0.244302
24	4.33724	0.339633	0.117195	0.259494	0.228299	0.0582704	0.228299	0.772778	0.175634	0.885851	0.885851	0.97717	0.942925	-0.0442682	0.2273	0.228299	2.08073	0.592011	1.25494	0.167017	0.757378	4.16146	1.02664	0.121948	2.92828	12.4815	0.154092	5.21262	61.5432	0.128334	4.48148	43.4691	175.963	10.8258	0.253086	0.091101	0.513238	0.0351019	14.4533	0.505216	0.307807	5.19163	13.5267	56.0171	3.37629	0.264591	3.03356	7.064	0.241787
25	3.65197	0.202681	-0.0779194	0.219874	0.235367	-0.0302411	0.235367	0.784069	0.179203	0.882316	0.882316	0.976463	0.941158	-0.0355225	0.201745	0.235367	1.91202	0.600475	1.18623	0.131013	0.760727	3.82403	0.950858	0.11381	2.90457	11.6111	0.161265	5.04861	57.5833	0.104167	3.77778	42.0556	167.75	10.6474	0.320988	0.115008	0.300309	0.0841146	14.865	0.561017	0.250808	3.41083	14.0933	55.6717	3.74227	0.44081	2.81675	7.55333	0.289411
26	3.90148	0.746646	-0.0554286	0.376175	0.250434	0.19899	0.250434	0.810789	0.187415	0.874783	0.874783	0.974957	0.937391	-0.0509319	0.274933	0.250434	1.96723	0.53131	1.52234	0.214464	0.717014	3.93446	1.27191	0.156652	3.16267	12.5062	0.154397	6.43073	56.7284	0.170401	3.97531	42.8765	171.185	11.1972	0.32476	0.0999091	0.407867	0.054927	13.6147	0.451507	0.382622	3.95812	13.774	54.9766	3.72034	0.419116	3.09955	10.3312	0.338858
27	4.51722	0.618649	0.179773	0.374387	0.275999	0.152183	0.271866	0.852032	0.201216	0.864756	0.86448	0.972591	0.93224	-0.0370218	0.212705	0.268251	2.11958	0.50196	1.54332	0.168002	0.689222	4.23915	1.25739	0.162596	3.17436	21.7639	0.151138	4.73071	101.514	0.159674	4.64583	42.4167	177.34	10.4373	0.250579	0.0874244	0.542242	0.0280817	24.8795	0.481111	0.328264	5.34653	14.8171	62.3672	3.67899	0.261479	3.26402	13.2759	0.252787
28	3.0784	0.936599	-0.192037	0.605183	0.440432	0.157357	0.405247	1.05929	0.274189	0.803241	0.800895	0.957581	0.900448	-0.0345007	0.242008	0.37446	1.74275	0.306963	2.10985	0.197133	0.487346	3.48549	1.61349	0.261404	3.63724	15.08	0.1508	4.2	54.74	0.2524	3.28	31.24	108.28	12.0133	0.463333	0.12679	0.47092	0.0740912	21.761	0.457245	0.345255	3.16953	7.20971	24.6044	2.93242	0.528996	2.9647	15.4765	0.322512
29	3.63341	0.437615	-0.16957	0.292193	0.255682	0.0659465	0.241136	0.819938	0.195997	0.881856	0.880886	0.975103	0.940443	-0.0505867	0.229538	0.228409	1.90375	0.567936	1.35855	0.195808	0.740455	3.8075	1.0737	0.136969	3.08885	17.6446	0.145823	5.60686	88.1736	0.145482	3.72727	45.5785	179.81	12.0482	0.34573	0.0888868	0.348832	0.0514486	19.1251	0.470275	0.339369	3.39839	16.6043	65.0175	4.58541	0.484788	3.19282	10.7928	0.258017
30	3.89969	0.833241	0.038248	0.449219	0.360494	0.111426	0.34321	0.96827	0.241254	0.831276	0.830123	0.964748	0.915062	-0.0287159	0.202947	0.328086	1.96914	0.43095	1.83069	0.153667	0.633642	3.93827	1.43352	0.202428	3.19857	14.76	0.1476	4.6864	66.02	0.1996	4.12	35.6	143.8	9.16111	0.32	0.0966138	0.371524	0.0560497	19.0028	0.439152	0.401556	4.18575	9.62631	39.0613	2.60653	0.398085	3.17338	13.4809	0.309132
31	3.805	0.296942	-0.0636374	0.213409	0.205227	0.0217011	0.195682	0.73024	0.166644	0.90375	0.903114	0.979918	0.951557	-0.0259191	0.163025	0.18733	1.95011	0.650552	1.14687	0.145358	0.799773	3.90023	0.918591	0.104659	2.81367	22.5372	0.186258	5.50837	97.2975	0.104091	3.87603	49.3306	196.95	12.5083	0.30854	0.0839888	0.246424	0.0571542	18.6621	0.514717	0.302828	3.6003	20.8205	82.8056	5.43719	0.43516	3.17713	8.55729	0.237105
32	3.13585	0.441284	-0.239836	0.388449	0.327257	0.0859641	0.327257	0.90778	0.218843	0.836372	0.836372	0.934549	0.890914	-0.0141099	0.12557	0.327257	1.76649	0.423304	1.55667	0.108413	0.602865	3.53299	1.22942	0.178926	3.05864	12.9259	0.159579	3.78052	51.9136	0.179546	3.2963	34.2346	129.938	10.3086	0.425926	0.0709337	0.141626	0.0532607	18.3299	0.519352	0.240324	2.78121	8.6536	32.0602	2.80194	0.554697	2.79582	10.5045	0.295363
33	3.42491	0.744032	0.0174776	0.463408	0.470486	-0.006708	0.440104	1.06401	0.274322	0.785012	0.782986	0.954354	0.891493	-0.0491477	0.29172	0.41352	1.85113	0.352592	1.96808	0.218938	0.539497	3.70226	1.45039	0.233473	3.26096	10.8272	0.133669	4.70081	49.2963	0.224966	3.65432	28.4815	112.519	7.71914	0.391289	0.113548	0.360227	0.0739783	19.0932	0.456036	0.35744	3.41768	6.33912	24.4398	1.94922	0.489989	2.7828	16.902	0.398851
34	3.80716	0.291482	-0.0722992	0.206694	0.194559	0.0290116	0.186295	0.704592	0.159645	0.90823	0.907679	0.980926	0.95384	-0.0323663	0.180116	0.179063	1.95041	0.66323	1.10636	0.138219	0.808196	3.90083	0.894977	0.100313	2.80118	26.3611	0.183063	5.02083	116.431	0.102961	3.96528	50.5833	201.965	12.8227	0.297261	0.0759367	0.32921	0.0396246	20.2878	0.497599	0.331676	3.91866	23.3399	93.1449	6.04485	0.401982	3.45309	8.85138	0.215163
35	3.24043	0.431421	-0.252921	0.359664	0.291358	0.105115	0.291358	0.86639	0.205331	0.854321	0.854321	0.941728	0.902881	-0.0188869	0.118396	0.291358	1.79537	0.469158	1.4484	0.105115	0.649691	3.59074	1.15704	0.162755	3.21786	14.74	0.1474	4.5344	66.82	0.1659	3.37	38.64	148.11	11.2725	0.4075	0.0839756	0.152094	0.066946	20.5276	0.51945	0.240275	2.78266	10.8729	41.0065	3.33956	0.554334	2.9623	10.9583	0.276135
36	2.35909	0.623484	-0.0191393	0.576967	0.466364	0.104877	0.451818	1.03314	0.258716	0.776515	0.775545	0.954035	0.887773	-0.0303939	0.229484	0.439091	1.52682	0.252159	2.05696	0.175364	0.297614	3.05364	1.56662	0.260833	3.76794	18.4215	0.152244	3.1726	60.1074	0.262687	2.70248	26.8678	69.6281	16.1869	0.583563	0.0823483	0.284418	0.0410137	30.8083	0.492356	0.27485	2.79342	5.7842	15.2467	3.43666	0.569725	2.88515	22.9471	0.35934
37	2.81467	0.518004	-0.19714	0.486298	0.396701	0.101581	0.396701	0.952358	0.233866	0.801649	0.801649	0.92066	0.867766	-0.0297724	0.197061	0.396701	1.67101	0.324635	1.80059	0.16858	0.472656	3.34201	1.40388	0.22075	3.57709	11.9136	0.147081	3.84636	45	0.222222	3	29.5926	102.407	11.3889	0.5	0.0907395	0.171606	0.070523	20.0585	0.504369	0.247816	2.63728	6.64671	22.3643	2.71731	0.590681	2.67724	13.975	0.336703
38	4.15879	0.177273	0.0787986	0.13406	0.117828	0.0691493	0.117828	0.520815	0.103617	0.941086	0.941086	0.988217	0.970543	-0.0294652	0.146826	0.117828	2.03831	0.773358	0.770582	0.128042	0.876616	4.07662	0.652754	0.062972	2.48811	27.0182	0.24562	5.19471	94.9455	0.071405	4.21818	55.2182	221.636	13.7955	0.256061	0.0659041	0.345435	0.0263245	15.0115	0.561938	0.268117	4.82759	29.7112	119.931	7.4484	0.277778	3.25707	5.63003	0.214643
39	3.56773	0.402035	-0.173298	0.290126	0.239091	0.0973175	0.239091	0.79179	0.181489	0.880455	0.880455	0.976091	0.940227	-0.0195926	0.15421	0.239091	1.88545	0.563573	1.3251	0.105344	0.735	3.77091	1.08601	0.132304	2.97788	19.9091	0.164538	4.51964	92.7686	0.122396	3.73554	44.0744	173.752	11.6733	0.334481	0.0751285	0.273999	0.0437764	22.031	0.53346	0.275281	3.41626	15.5505	60.9447	4.25729	0.451321	3.11715	9.69301	0.233329
40	3.87114	0.238779	-0.0673898	0.144761	0.112273	0.127303	0.112273	0.505241	0.0994649	0.943864	0.943864	0.988773	0.971932	-0.0573734	0.190383	0.112273	1.96545	0.775879	0.777787	0.259003	0.878409	3.93091	0.665514	0.0642584	2.49764	30.7355	0.254013	4.63384	105.86	0.0650229	3.93388	55.9752	223.488	14.1706	0.284894	0.053398	0.151609	0.0334367	16.6747	0.594823	0.239222	3.73098	33.7674	134.708	8.64202	0.387331	3.24705	5.75534	0.205335
41	4.33724	0.264838	0.143804	0.200081	0.169271	0.0759233	0.169271	0.653368	0.140104	0.915365	0.915365	0.983073	0.957682	-0.0443668	0.197751	0.169271	2.08073	0.678856	0.993638	0.163081	0.816406	4.16146	0.824367	0.0923379	2.86007	14.037	0.173297	5.37936	64.8025	0.103643	4.45679	48.679	196.901	12.1173	0.245542	0.0739813	0.457791	0.0222295	13.2169	0.537562	0.267285	5.30691	19.289	79.5888	4.78262	0.241635	3.05448	5.80241	0.235316
42	4.51736	0.608789	0.166994	0.357035	0.25434	0.16777	0.25434	0.816749	0.189307	0.87283	0.87283	0.974566	0.936415	-0.0492515	0.247855	0.25434	2.11936	0.523334	1.46252	0.268351	0.705729	4.23872	1.20818	0.152844	3.22421	12.2346	0.151044	6.03688	57.2469	0.157598	4.66667	42.1852	174.37	10.4558	0.247942	0.0682209	0.425404	0.0169338	15.0563	0.496385	0.305778	5.41527	13.0796	55.0365	3.25256	0.248866	3.01055	9.70828	0.314774
43	3.95182	0.243924	-0.083756	0.123258	0.0807292	0.204845	0.0807292	0.403447	0.0740831	0.959635	0.959635	0.991927	0.979818	-0.102505	0.241103	0.0807292	1.98524	0.82717	0.64357	0.322908	0.90842	3.97049	0.562841	0.0509968	2.28799	24.9506	0.308032	5.00716	71.4691	0.061576	4.01235	56.4568	224.951	14.3608	0.274348	0.0615165	0.357177	0.0150362	11.4988	0.614297	0.234828	4.19182	30.9609	123.628	7.91873	0.326728	2.90221	4.22257	0.234354
44	3.96788	0.297692	-0.00503752	0.215169	0.201823	0.0283317	0.194878	0.720406	0.163718	0.903718	0.903255	0.980138	0.951628	-0.0386149	0.2062	0.188802	1.9911	0.651909	1.14816	0.156796	0.801649	3.9822	0.931358	0.104248	2.96862	13.642	0.168419	6.34415	62.8765	0.122847	4.02469	47.716	191.037	12.023	0.298697	0.110347	0.429043	0.0649668	12.327	0.471044	0.362641	4.05474	18.0936	72.5006	4.69287	0.397645	3.06483	7.47882	0.286478
45	2.71977	1.57133	0.163262	0.775037	0.457045	0.258206	0.452045	0.997328	0.248198	0.774811	0.774477	0.954526	0.887239	-0.070574	0.372913	0.44767	1.62489	0.235915	2.2688	0.30208	0.327727	3.24977	1.80309	0.308021	3.77861	19.5785	0.161806	3.11318	56.8678	0.316235	2.96694	26.4876	77.3967	14.0266	0.554178	0.0902039	0.3334	0.0508314	27.8482	0.441077	0.368431	3.04439	5.85906	17.2391	3.13268	0.565076	3.03852	22.8551	0.353938
46	3.8071	0.315152	-0.0719347	0.251404	0.240432	0.0173676	0.234259	0.796831	0.185478	0.883899	0.883488	0.976242	0.941744	-0.0297635	0.194367	0.228858	1.95046	0.593471	1.291	0.124233	0.760494	3.90093	1.03689	0.122959	2.99119	14.72	0.1472	6.2324	75.12	0.1364	3.9	45.42	181.04	11.5594	0.319444	0.116846	0.502384	0.0649059	15.8812	0.461528	0.365848	3.77774	16.0167	63.6245	4.24619	0.436965	3.13869	10.1102	0.293722
47	3.71745	0.119914	-0.107638	0.130496	0.135417	-0.0173913	0.135417	0.570493	0.116824	0.932292	0.932292	0.972917	0.954861	-0.0252841	0.135448	0.135417	1.92839	0.750219	0.73428	0.0990906	0.860677	3.85677	0.598863	0.0664782	2.51941	16.9259	0.208962	4.72641	69.8889	0.0685871	3.77778	51	203.556	12.8611	0.305556	0.0769172	0.141002	0.060896	13.8105	0.615744	0.192128	3.20883	21.413	84.7671	5.57448	0.447792	2.93839	4.3871	0.197205
[truncated: 26 more columns]

## Sheet: PH2
Posterior Horn of Contralateral side including forty textural features
Num	Autocorrelation	ClusterProminence	ClusterShade	ClusterTendency	Contrast	Correlation	DifferenceAverage	DifferenceEntropy	DifferenceVariance	Id	Idm	Idmn	Idn	Imc1	Imc2	InverseVariance	JointAverage	JointEnergy	JointEntropy	MCC	MaximumProbability	SumAverage	SumEntropy	SumSquares	DependenceEntropy	DependenceNonUniformity	DependenceNonUniformityNormalized	DependenceVariance	GrayLevelNonUniformity	GrayLevelVariance	HighGrayLevelEmphasis	LargeDependenceEmphasis	LargeDependenceHighGrayLevelEmphasis	LargeDependenceLowGrayLevelEmphasis	LowGrayLevelEmphasis	SmallDependenceEmphasis	SmallDependenceHighGrayLevelEmphasis	SmallDependenceLowGrayLevelEmphasis	GrayLevelNonUniformity	GrayLevelNonUniformityNormalized	GrayLevelVariance	HighGrayLevelRunEmphasis	LongRunEmphasis	LongRunHighGrayLevelEmphasis	LongRunLowGrayLevelEmphasis	LowGrayLevelRunEmphasis	RunEntropy	RunLengthNonUniformity	RunLengthNonUniformityNormalized
1	3.71311	0.313541	-0.202539	0.174907	0.110243	0.226627	0.110243	0.49903	0.0978702	0.944878	0.944878	0.977951	0.963252	-0.0708553	0.214107	0.110243	1.92274	0.759555	0.757035	0.226627	0.867622	3.84549	0.646792	0.0712876	2.48413	20.7778	0.256516	4.36976	69.8889	0.0685871	3.77778	53.0247	209.951	13.7932	0.305556	0.0333148	0.101881	0.0161734	13.5423	0.654108	0.172946	3.32373	25.6876	101.289	6.78739	0.419067	2.85011	4.24692	0.211565
2	2.46267	0.509778	-0.069878	0.509113	0.47309	0.0362427	0.47309	0.984137	0.244567	0.763455	0.763455	0.905382	0.842303	-0.0158226	0.123102	0.47309	1.56641	0.264331	1.95858	0.103985	0.329861	3.13281	1.48549	0.245551	3.38742	15.0988	0.186405	2.22222	41	0.246914	2.66667	22.9753	67.9012	11.7438	0.583333	0.0715105	0.162277	0.0488188	22.5063	0.500164	0.249918	2.50238	4.53765	12.8086	2.46991	0.624405	2.5799	17.5685	0.379785
3	3.97379	0.0385571	-0.0115693	0.0390789	0.0392677	-0.00244693	0.0392677	0.238056	0.037679	0.980366	0.980366	0.996073	0.990183	-0.00362462	0.0336843	0.0392677	1.99345	0.923498	0.31296	0.0200395	0.960732	3.98689	0.273692	0.0195866	1.81444	44	0.4	3.83603	104.127	0.0271901	3.99091	61.8727	247.482	15.4806	0.262374	0.0468016	0.178116	0.0240741	13.771	0.713909	0.16205	3.94493	51.242	204.913	12.8855	0.32496	2.86841	3.96667	0.229662
4	3.49175	0.584678	-0.258931	0.361973	0.236979	0.21	0.236979	0.782432	0.179009	0.88151	0.88151	0.976302	0.940755	-0.060684	0.25396	0.236979	1.86024	0.533598	1.41266	0.219078	0.71224	3.72049	1.17568	0.149738	3.20367	11.7654	0.145252	4.90748	58.8765	0.142052	3.61728	42.5556	164.877	11.989	0.359396	0.0563562	0.233007	0.0259109	15.6735	0.537745	0.262912	3.2963	14.48	55.5617	4.24943	0.465796	2.89869	8.41323	0.284911
5	3.32552	0.290319	-0.144791	0.299381	0.321181	-0.0316384	0.321181	0.89637	0.215234	0.83941	0.83941	0.967882	0.919705	-0.036907	0.192411	0.321181	1.82509	0.478892	1.42337	0.143373	0.653646	3.65017	1.10219	0.15514	3.03837	12.1852	0.150434	4.73922	56.2099	0.159427	3.54321	35.7407	140.654	9.52606	0.377915	0.109278	0.278674	0.0806459	17.6892	0.506949	0.278145	3.083	9.01636	34.5684	2.66114	0.512037	2.76521	10.4418	0.292904
6	3.32364	0.609251	-0.240291	0.418224	0.307273	0.152888	0.302727	0.89533	0.215483	0.849394	0.849091	0.969483	0.924545	-0.0275955	0.210367	0.29875	1.81545	0.444992	1.64069	0.164841	0.635455	3.63091	1.32292	0.181374	3.42085	15.8099	0.13066	4.93067	79.3802	0.181818	3.4876	39.2645	149.455	11.7353	0.396465	0.0767267	0.281945	0.0437876	23.1943	0.48697	0.303355	3.11744	11.6271	44.1322	3.54806	0.517904	3.16496	13.3855	0.280001
7	3.26652	0.427162	-0.17378	0.363301	0.346338	0.0231515	0.340783	0.939379	0.229565	0.830535	0.830164	0.965623	0.915082	-0.0150436	0.153651	0.335922	1.80617	0.434056	1.61122	0.109899	0.617399	3.61235	1.25311	0.17741	3.11696	17.6182	0.160165	4.62777	72.0545	0.178182	3.41818	35.5818	137.218	10.1828	0.405556	0.122785	0.265285	0.0972614	23.506	0.497002	0.276994	2.91372	8.79613	33.1269	2.73712	0.545267	2.88293	13.7459	0.28965
8	2.70973	0.545888	-0.175332	0.518164	0.405957	0.122286	0.405957	0.96196	0.237031	0.797021	0.797021	0.918809	0.864681	-0.0248726	0.187558	0.405957	1.63757	0.300909	1.86572	0.159634	0.43459	3.27514	1.45976	0.23103	3.5749	21.8485	0.165519	3.16919	71.4697	0.229281	2.93182	29.8636	98.9318	12.5966	0.517045	0.0687925	0.151825	0.0480345	31.9617	0.504976	0.247512	2.64174	7.0619	22.6247	3.1712	0.589565	2.88885	20.9521	0.321125
9	3.53602	0.718135	-0.152344	0.458237	0.376736	0.101242	0.361979	0.974341	0.242353	0.82147	0.820486	0.963007	0.910243	-0.0421905	0.227734	0.349067	1.875	0.403891	1.83906	0.172802	0.601997	3.75	1.43461	0.208743	3.31041	12.0864	0.149215	4.81878	51.6173	0.206981	3.7284	33.3951	128.864	9.58265	0.372771	0.140842	0.615253	0.0771096	16.8236	0.452121	0.372672	3.66338	8.16276	31.35	2.48921	0.457423	2.96586	12.3897	0.325098
10	2.69977	0.459577	-0.131257	0.459892	0.458182	0.00157597	0.458182	0.992142	0.247284	0.770909	0.770909	0.908364	0.847273	-0.0039281	0.0701491	0.458182	1.64295	0.293679	1.87642	0.0584053	0.413864	3.28591	1.41824	0.229518	3.45455	18.5372	0.1532	3.21918	65	0.231405	2.90909	25.9587	89.157	10.1591	0.522727	0.0844985	0.190342	0.0580375	32.0926	0.501439	0.24928	2.56942	5.58866	18.5185	2.35618	0.607644	2.64732	24.37	0.376815
11	2.78477	0.464678	-0.159905	0.458049	0.430682	0.0297435	0.430682	0.972299	0.240594	0.784659	0.784659	0.913864	0.856439	-0.019998	0.136616	0.430682	1.6667	0.315041	1.81787	0.116234	0.451364	3.33341	1.38719	0.222183	3.6084	16.5868	0.137081	3.91626	66.7851	0.224028	2.98347	28.5868	100.19	10.686	0.504132	0.0916125	0.18571	0.0680882	30.6577	0.502632	0.248684	2.59926	6.46766	21.6728	2.66636	0.600186	2.74733	23.0419	0.364502
12	3.42274	0.477057	-0.232387	0.334453	0.299479	0.0580194	0.276042	0.884376	0.221949	0.865885	0.864323	0.971134	0.932161	-0.0561975	0.265898	0.255534	1.84766	0.510221	1.47221	0.213402	0.69184	3.69531	1.13413	0.158483	3.26378	11.3951	0.14068	5.39125	56.2099	0.159427	3.54321	40.6543	158.16	11.2915	0.377915	0.0846191	0.259063	0.0547256	15.6221	0.502219	0.284309	3.09119	12.0673	46.2079	3.56856	0.513582	2.87005	9.57133	0.307533
13	2.72087	0.458512	-0.138447	0.455751	0.4547	0.00216068	0.4547	0.987468	0.245699	0.77265	0.77265	0.90906	0.848433	-0.00687863	0.0936232	0.4547	1.64941	0.299076	1.8624	0.0785521	0.422056	3.29881	1.4077	0.227613	3.2533	23.1212	0.175161	2.5124	73.3333	0.222222	3	25.7273	89	9.90909	0.5	0.0682567	0.15559	0.0464234	35.1901	0.509542	0.245229	2.70113	5.67549	19.094	2.32085	0.574716	2.72513	25.3949	0.362857
14	3.13557	1.33198	-0.0816818	0.725758	0.555826	0.132217	0.490779	1.14284	0.310667	0.765451	0.761115	0.94742	0.880557	-0.038871	0.2827	0.433864	1.7587	0.247466	2.38379	0.214549	0.408449	3.5174	1.75992	0.320396	3.76509	12.5778	0.139753	3.9921	43.4889	0.328395	3.48889	25.9778	89.2667	10.316	0.464198	0.128093	0.739557	0.0431282	19.5551	0.401726	0.447598	3.65479	5.43765	19.0499	2.21341	0.493185	2.96405	18.93	0.380618
15	4.42716	0.569497	0.0844984	0.376649	0.326235	0.0728296	0.320062	0.918035	0.222924	0.840998	0.840586	0.967661	0.920293	-0.0448329	0.262506	0.31466	2.10108	0.464797	1.63595	0.175001	0.657099	4.20216	1.29689	0.175721	3.16763	14.54	0.1454	4.7976	70.74	0.1619	4.53	37.06	152.09	9.22472	0.261944	0.110598	0.67217	0.0379335	20.5575	0.492507	0.327477	5.05018	9.7947	41.1673	2.4658	0.282551	3.01645	12.9067	0.305461
16	3.44559	0.503874	-0.218336	0.349452	0.281853	0.106471	0.273588	0.865805	0.206354	0.864583	0.864032	0.972196	0.932016	-0.0255867	0.177112	0.266357	1.85167	0.503801	1.49362	0.146237	0.6875	3.70334	1.19186	0.157826	3.26863	20.0833	0.139468	5.20293	100.431	0.161265	3.625	42.8889	166.722	11.9537	0.366898	0.0869633	0.318987	0.0521054	24.8095	0.480202	0.320596	3.2733	14.4327	55.8568	4.14246	0.497422	3.2441	13.741	0.262634
17	5.11091	0.686558	0.178123	0.504242	0.462273	0.0432315	0.423182	1.0739	0.281624	0.794924	0.792318	0.955577	0.896159	-0.0283713	0.222451	0.388977	2.25841	0.323323	2.00385	0.16388	0.499545	4.51682	1.48988	0.241629	3.61473	16.5868	0.137081	4.6225	67.9421	0.240148	5.33058	31.1322	144.868	7.23462	0.229568	0.118145	0.735222	0.0387695	26.9074	0.46135	0.333111	5.88448	7.33396	35.2104	1.705	0.232345	2.93559	21.0144	0.357796
18	4.32032	0.252475	0.13808	0.190203	0.163344	0.0758468	0.163344	0.640538	0.136336	0.918328	0.918328	0.983666	0.959164	-0.0265725	0.151628	0.163344	2.07692	0.690293	0.971828	0.122205	0.824019	4.15384	0.808485	0.0883866	2.80134	25.7727	0.195248	5.26492	108.379	0.0915404	4.43182	52.1667	210.841	12.9863	0.243056	0.0712357	0.471864	0.0176672	19.4034	0.542652	0.255112	5.41043	26.8407	109.591	6.66765	0.230193	3.20977	8.70202	0.238767
19	4.05078	0.281266	0.0529224	0.197409	0.168403	0.0799227	0.168403	0.652137	0.139677	0.915799	0.915799	0.98316	0.957899	-0.0431074	0.205501	0.168403	2.01085	0.686898	1.0413	0.179293	0.824219	4.0217	0.872896	0.0914529	2.75556	14.9506	0.184576	5.62628	64.5062	0.110959	4.16049	48.9259	196.605	12.2394	0.278464	0.0951297	0.355827	0.0573901	11.9813	0.485795	0.349553	4.42954	18.8301	76.0727	4.7968	0.348251	3.08162	5.94203	0.241646
20	3.62066	0.231998	-0.118379	0.21834	0.244792	-0.0637819	0.229167	0.793367	0.191744	0.888021	0.886979	0.976242	0.94349	-0.0812872	0.285957	0.215495	1.90451	0.609774	1.1668	0.23129	0.768229	3.80903	0.897669	0.115783	3.0017	12.1852	0.150434	5.71041	63.2469	0.113702	3.7284	44.5802	177.309	11.4119	0.331619	0.0993539	0.269844	0.0704489	15.1013	0.537591	0.263733	3.29461	14.9667	58.8029	4.04828	0.466914	2.86178	8.44874	0.297847
21	4.28333	0.478519	0.0160262	0.335365	0.34537	-0.0171798	0.321296	0.957997	0.242063	0.843364	0.841759	0.966574	0.92088	-0.0252338	0.188828	0.300231	2.07022	0.4847	1.62527	0.125409	0.676235	4.14043	1.23435	0.170184	3.04498	14.72	0.1472	5.9216	67.66	0.1851	4.47	38.64	155.57	9.75194	0.276944	0.13644	0.880759	0.0448044	17.6309	0.429587	0.405502	5.09857	10.9199	44.9308	2.81014	0.308759	2.97141	13.7178	0.333984
22	4.32335	0.299546	0.135697	0.218213	0.184896	0.0870495	0.184896	0.686522	0.149869	0.907552	0.907552	0.98151	0.953776	-0.0332795	0.175822	0.184896	2.07726	0.654836	1.08549	0.139403	0.800781	4.15451	0.900592	0.100777	2.8954	14.1358	0.174516	4.81756	66.4074	0.0932785	4.39506	46.8272	189.802	11.6457	0.247257	0.0794527	0.498966	0.0230615	14.9113	0.57901	0.240203	5.07378	17.5845	72.2303	4.37069	0.247315	3.02882	5.93333	0.22799
23	3.24845	0.459989	-0.217081	0.374028	0.330751	0.0611231	0.322486	0.922823	0.225007	0.840134	0.839583	0.967306	0.919792	-0.0329138	0.213532	0.315255	1.79933	0.442643	1.57847	0.168867	0.626377	3.59866	1.23263	0.176195	3.25343	20.0972	0.139564	4.66493	96.0972	0.170525	3.43056	38.2083	147.014	11.0147	0.400077	0.0702075	0.196733	0.0462922	29.413	0.509086	0.265474	2.94374	11.8212	44.9318	3.56302	0.533494	3.07742	17.2364	0.295462
24	1.04774	0.039184	0.0410552	0.0454388	0.0477431	-0.024462	0.0477431	0.276342	0.0454388	0.976128	0.976128	0.990451	0.984086	-0.0051888	0.0410319	0.0477431	1.02387	0.90797	0.324085	0.024462	0.952257	2.04774	0.276342	0.0232955	1.92637	27	0.333333	3.67109	77.0988	0.0240817	1.07407	58.358	58.4321	58.3395	0.981481	0.0456598	0.119734	0.0271413	12.7705	0.775467	0.112267	1.39038	37.8522	38.2426	37.7546	0.902404	2.53546	3.73141	0.258431
25	2.82304	0.678366	-0.278519	0.592163	0.306858	0.31727	0.306858	0.886143	0.211694	0.846571	0.846571	0.938628	0.897714	-0.0810665	0.363146	0.306858	1.65882	0.338796	1.77667	0.31727	0.505394	3.31765	1.46982	0.224755	3.69394	10.1389	0.140818	5.07099	40	0.222222	3	36.5556	120.139	15.6597	0.5	0.0826149	0.227637	0.0463595	15.6792	0.513598	0.243201	2.7414	9.13607	29.9526	3.93194	0.564649	2.84837	9.16123	0.297313
26	3.69835	0.156336	-0.127197	0.145297	0.139757	0.015935	0.139757	0.582867	0.120102	0.930122	0.930122	0.972049	0.953414	-0.0200784	0.123621	0.139757	1.92274	0.737371	0.776537	0.0956213	0.852865	3.84549	0.63678	0.0712634	2.56922	16.7531	0.206828	4.32099	69.8889	0.0685871	3.77778	50.2593	200.37	12.7315	0.305556	0.0586919	0.123657	0.0424508	14.2719	0.628594	0.185703	3.24912	21.9315	86.7665	5.72269	0.437719	2.78169	4.93127	0.220756
27	4.74604	0.665118	0.122546	0.423969	0.34022	0.109508	0.34022	0.915928	0.221628	0.82989	0.82989	0.965978	0.914945	-0.0510525	0.28612	0.34022	2.17373	0.42118	1.69797	0.26297	0.608643	4.34745	1.35775	0.191047	3.37135	18.9583	0.131655	5.34182	91.875	0.19401	4.97917	37.1389	156.326	9.14757	0.23669	0.0886893	0.641447	0.0170379	28.7699	0.475327	0.311741	5.86051	10.63	46.0291	2.60537	0.225967	3.05216	20.7662	0.333268
28	4.34417	1.00441	0.0919033	0.511861	0.367803	0.163955	0.351641	0.978138	0.243589	0.826873	0.825795	0.963966	0.912898	-0.0319615	0.240841	0.3375	2.07559	0.40047	1.92334	0.189449	0.606566	4.15119	1.52101	0.219916	3.42874	14.8364	0.134876	4.61289	70.0182	0.215207	4.43636	35.1636	146.836	8.83131	0.292424	0.0909114	0.427572	0.0428376	21.0459	0.439414	0.399596	4.67921	8.87619	37.3092	2.32517	0.34325	3.13805	14.6602	0.303962
29	4.33818	0.416266	0.154748	0.272262	0.221364	0.105248	0.216364	0.759983	0.173954	0.892652	0.892318	0.978094	0.946159	-0.031066	0.194372	0.211989	2.07977	0.600262	1.27681	0.155495	0.764545	4.15955	1.0436	0.123406	3.0128	19.9091	0.164538	5.68595	92.5868	0.125401	4.46281	47.3471	193.074	11.7509	0.253673	0.0855787	0.461564	0.0346111	19.2278	0.496793	0.318776	5.17093	19.1781	78.8494	4.78775	0.270048	3.16273	11.2283	0.292137
30	4.34025	0.47052	0.148964	0.306483	0.238081	0.124267	0.238081	0.790656	0.181098	0.88096	0.88096	0.976192	0.94048	-0.0334876	0.206709	0.238081	2.07922	0.563649	1.37438	0.150184	0.738535	4.15843	1.1363	0.136141	3.05149	17.6	0.16	5.13521	81.7818	0.140165	4.43636	44.2545	181.182	10.9722	0.262121	0.0975349	0.480468	0.046117	18.2534	0.48074	0.343911	4.97419	15.8697	65.4886	3.98345	0.294792	3.25502	9.45888	0.249484
31	3.28591	0.504515	-0.258394	0.377769	0.292727	0.127295	0.287727	0.862536	0.205662	0.85697	0.856636	0.970958	0.928318	-0.0625832	0.298678	0.283352	1.80682	0.473084	1.49103	0.256815	0.653636	3.61364	1.18701	0.167624	3.23737	18.7025	0.154566	3.97459	83.3802	0.159962	3.49587	39.6777	151.215	11.8026	0.385216	0.0728574	0.205768	0.0488124	24.0499	0.524463	0.260934	3.09534	12.6241	47.6189	3.90058	0.501388	3.07308	12.1228	0.254302
32	2.93229	0.536539	-0.243183	0.47383	0.359375	0.140038	0.359375	0.922101	0.224011	0.820312	0.820312	0.928125	0.880208	-0.0406415	0.198678	0.359375	1.70399	0.359386	1.71701	0.174754	0.524306	3.40799	1.35764	0.208301	3.52161	11.9136	0.147081	3.94635	47.2222	0.208505	3.11111	32.2593	115.185	11.5278	0.472222	0.0785325	0.160755	0.0579767	19.0151	0.509616	0.245192	2.70099	8.07177	27.9909	3.09198	0.574753	2.77784	12.024	0.310658
33	3.74523	1.29029	-0.0931176	0.610864	0.471354	0.129183	0.420139	1.09682	0.292197	0.798466	0.795052	0.955228	0.897526	-0.0285788	0.237513	0.375326	1.92622	0.332181	2.19028	0.205273	0.539497	3.85243	1.6466	0.270555	3.57818	10.9506	0.135193	4.73525	47.321	0.255449	4.01235	30.4815	118.185	9.04938	0.356653	0.118093	0.525822	0.0603613	17.187	0.430368	0.413181	4.17489	7.07085	27.814	2.1684	0.40462	3.04446	14.6585	0.364886
34	3.49208	0.382979	-0.194294	0.291359	0.243698	0.089615	0.243698	0.798273	0.183579	0.878151	0.878151	0.97563	0.939075	-0.0220924	0.165439	0.243698	1.86551	0.554905	1.31031	0.133014	0.726274	3.73103	1.06661	0.133764	3.12546	19.0303	0.144169	5.09894	97.7727	0.13292	3.60606	44.6364	175.333	11.9705	0.356902	0.078055	0.203552	0.0550982	23.2959	0.518348	0.264994	3.06549	15.9361	61.9758	4.45154	0.508984	3.18549	11.3192	0.247823
35	3.78894	0.13935	-0.0778643	0.136691	0.147854	-0.0365076	0.142298	0.59644	0.127445	0.929777	0.929407	0.985471	0.964703	-0.032332	0.158784	0.137437	1.94723	0.74298	0.83431	0.127822	0.857702	3.89447	0.673348	0.0711362	2.55216	23.2727	0.21157	4.54017	95.0364	0.0697521	3.85455	52.5273	209.8	13.2192	0.296465	0.0791633	0.212108	0.0560282	16.8372	0.585628	0.23349	3.45395	25.7935	102.555	6.64264	0.426113	3.15294	5.44233	0.1917
36	3.2275	0.441485	-0.256266	0.366225	0.293864	0.110761	0.293864	0.868701	0.206077	0.853068	0.853068	0.941227	0.902045	-0.0205001	0.147012	0.293864	1.79148	0.463879	1.46209	0.129203	0.644545	3.58295	1.16822	0.165022	3.36053	17.1157	0.141452	5.30579	82.5207	0.159006	3.40496	40.2231	153.752	11.8409	0.39876	0.0787986	0.162942	0.0577627	24.9128	0.53159	0.234205	2.86907	13.1984	50.1308	3.96527	0.532733	3.01263	14.5573	0.304448
37	3.58811	0.589107	-0.170051	0.383675	0.31684	0.0953024	0.302951	0.90179	0.224209	0.850839	0.849913	0.968957	0.924957	-0.046195	0.261083	0.290799	1.88976	0.475613	1.62684	0.182516	0.667969	3.77951	1.28837	0.175129	3.21529	11.716	0.144643	5.1797	55.6667	0.17284	3.74074	38.1358	148.654	10.5473	0.355967	0.115119	0.485807	0.0635998	15.804	0.475867	0.343073	3.60057	11.1544	43.3985	3.1971	0.453576	3.05453	10.5164	0.311653
38	3.61215	0.106646	-0.107405	0.161968	0.190177	-0.0815782	0.190177	0.701645	0.153968	0.904912	0.904912	0.961965	0.936608	-0.0239701	0.129914	0.190177	1.90241	0.66996	0.911256	0.0815782	0.807323	3.80482	0.721079	0.0880361	2.70254	20.0182	0.181983	5.31603	90.2	0.09	3.7	48.6364	194.082	12.275	0.325	0.10737	0.170389	0.0916152	18.7876	0.562027	0.218986	3.01682	19.9165	78.6052	5.24432	0.495795	2.9082	7.95415	0.238855
39	3.50386	0.457136	-0.173006	0.307703	0.245909	0.106723	0.245909	0.801714	0.184683	0.877045	0.877045	0.975409	0.938523	-0.0348449	0.176681	0.245909	1.86773	0.547572	1.34308	0.171638	0.721136	3.73545	1.09717	0.138403	3.1283	17.9587	0.148419	5.5376	88.405	0.141657	3.66116	44.4711	175.066	11.8958	0.353076	0.0692527	0.170475	0.0485385	21.1788	0.50677	0.287943	3.21292	16.392	63.9634	4.57033	0.492727	3.14335	12.2299	0.28639
40	4.16111	0.227399	0.0928629	0.151854	0.123148	0.107027	0.123148	0.536855	0.107754	0.938426	0.938426	0.987685	0.969213	-0.0326581	0.162712	0.123148	2.03812	0.758742	0.828089	0.150077	0.86821	4.07623	0.704941	0.0687505	2.5917	21.96	0.2196	4.36	86.78	0.0691	4.19	53.36	214.73	13.3175	0.258056	0.0576996	0.256909	0.0270329	14.9957	0.591991	0.248067	4.61989	27.0279	109.232	6.78107	0.287978	3.3174	4.37504	0.174521
41	4.15885	0.502332	0.104006	0.270145	0.202257	0.141482	0.194444	0.721185	0.164254	0.90408	0.903559	0.980135	0.95178	-0.0550073	0.253964	0.187609	2.03516	0.629821	1.24228	0.23709	0.787326	4.07031	1.0239	0.1181	3.03682	13.2469	0.163542	5.60341	62.8765	0.122847	4.22222	46.9753	190.494	11.7541	0.276749	0.0750357	0.309145	0.039085	13.2558	0.506721	0.327668	4.49147	17.1494	69.8011	4.37137	0.332965	3.12487	7.12127	0.275334
42	3.84549	0.0559744	-0.0602101	0.0712634	0.0772569	-0.0401876	0.0772569	0.392185	0.0712634	0.961372	0.961372	0.984549	0.974248	-0.00950134	0.0668603	0.0772569	1.96137	0.854476	0.469442	0.0401876	0.922743	3.92274	0.392185	0.0371301	2.21501	22.6049	0.279073	4.25728	75.2222	0.0356653	3.88889	56.0617	224.136	14.0432	0.277778	0.0583168	0.122156	0.042357	13.2805	0.718048	0.140976	3.48474	31.8767	126.992	8.098	0.378815	2.6585	4.14004	0.241289
43	3.55122	0.444862	-0.207188	0.297814	0.240451	0.110603	0.232639	0.788731	0.183749	0.884983	0.884462	0.976315	0.942231	-0.0632131	0.26824	0.225803	1.88064	0.569219	1.31004	0.232098	0.738715	3.76128	1.05403	0.134566	3.10392	11.8642	0.146472	5.48422	60.284	0.132907	3.65432	43.7407	171.728	11.7575	0.350137	0.0737406	0.254839	0.0421834	15.0988	0.527027	0.270402	3.25476	14.4292	56.0143	4.07323	0.476653	3.00177	7.91905	0.266451
44	4.24566	0.37922	0.141594	0.232493	0.172743	0.146384	0.172743	0.66133	0.14239	0.913628	0.913628	0.982726	0.956814	-0.0539334	0.232778	0.172743	2.05686	0.664354	1.09767	0.208468	0.809028	4.11372	0.924925	0.101309	2.88858	14.1358	0.174516	5.38272	64.6543	0.107301	4.35802	48.358	196.63	12.0171	0.256516	0.0884738	0.48644	0.0348976	13.2271	0.530905	0.292911	4.92328	18.9701	77.6198	4.74917	0.27931	3.12604	6.27189	0.249958
45	2.82399	0.635764	-0.101912	0.507033	0.452828	0.0573811	0.452828	0.9828	0.244081	0.773586	0.773586	0.954717	0.886793	-0.0253914	0.217769	0.452828	1.67641	0.295139	1.96908	0.155449	0.428838	3.35283	1.51625	0.239965	3.47136	18	0.163636	3.04331	60.9273	0.231736	3.09091	25.9091	89.9091	9.91919	0.487374	0.0895801	0.257881	0.0576059	28.8568	0.49682	0.273282	2.85489	5.94101	20.315	2.36699	0.555752	2.74599	22.8825	0.386855
46	3.85	0.301122	-0.0774301	0.224074	0.195988	0.0664835	0.195988	0.713401	0.157482	0.902006	0.902006	0.980401	0.951003	-0.0254387	0.17065	0.195988	1.96034	0.643428	1.1552	0.110473	0.79537	3.92068	0.959209	0.105016	2.81672	16.54	0.1654	5.61	79.86	0.1091	3.99	47.86	190.89	12.1469	0.296944	0.0868789	0.472516	0.0349142	15.9239	0.505754	0.326548	4.04414	19.0815	76.1403	4.96119	0.383344	3.16087	8.10742	0.258875
47	4.71193	0.74378	0.156256	0.444049	0.320561	0.166243	0.320561	0.888431	0.212901	0.83972	0.83972	0.967944	0.91986	-0.0690574	0.312686	0.320561	2.16357	0.432287	1.68938	0.297276	0.621776	4.32713	1.36882	0.191152	3.12561	11.1944	0.155478	3.97145	47.5278	0.184992	4.81944	34.5278	147.847	8.43557	0.245756	0.0986078	0.69744	0.0208646	15.6748	0.499515	0.302479	5.4169	9.54884	41.3895	2.35819	0.247618	2.89692	10.1529	0.312851
[truncated: 26 more columns]

## Sheet: MF
Morphological Features
Num	hematoma volume	midline shift	ventriculocranial ratio
1	56.6	1.23	0.32
2	16.54	2.12	0.329
3	142.59	19.3	0.162
4	17.43	2.43	0.206
5	129.11	8.04	0.084
6	38.94	6.12	0.284
7	57.47	4.5	0.288
8	52.4	8.39	0.302
9	28.93	2.43	0.34
10	35.55	3.87	0.269
11	23.36	7.91	0.303
12	74.22	7.41	0.239
13	105.9	7.55	0.089
14	56.13	10.7	0.28
15	78.46	13.9	0.105
16	78.63	4.48	0.148
17	66.15	5.55	0.337
18	39.4	4.45	0.098
19	51.19	4.25	0.336
20	28.05	9.81	0.369
21	100.07	14.8	0.089
22	90.84	3.91	0.211
23	44.51	11.6	0.045
24	64.23	7.75	0.259
25	93.65	17.8	0.169
26	67.45	6.61	0.272
27	117.7	2.41	0.355
28	59.24	8.64	0.331
29	50.38	6.78	0.291
30	47.52	10.2	0.24
31	72.86	17.9	0.166
32	137.69	13.5	0.085
33	160.79	2.63	0.314
34	41.89	4.9	0.271
35	80.23	7.18	0.221
36	31.51	1.63	0.329
37	23.08	1.88	0.215
38	79.24	9.77	0.179
39	35.46	3.99	0.062
40	41.67	7.24	0.114
41	51.64	5.8	0.24
42	29.66	3.65	0.187
43	30.91	4.29	0.276
44	10.54	0	0.312
45	88.2	4.9	0.276
46	44.64	8.01	0.139
47	51.01	11.2	0.156
